# Supplementary material for: MALDI-TOF Mass Spectrometry Revealed Significant Lipid Variations in Follicular Fluid and Somatic Follicular Cells but Not in Enclosed Oocytes between the Large Dominant and Small Subordinate Follicles in Bovine Ovary
Source: Int J Mol Sci. 2020 Sep 11;21(18):6661. doi: 10.3390/ijms21186661 (PMC7554725; doi:10.3390/ijms21186661)
Supplement: Supplementary file 1 [file ijms-21-06661-s001.xlsx]

## Sheet: Table S1
Supplementary data, Table S1: List of molecular species detected by MS Imaging in bovine ovary.
n°	m/z MSI	n°	m/z MSI	n°	m/z MSI	n°	m/z MSI
1	104.231	71	191.177	141	522.429	211	758.628
2	104.601	72	191.771	142	523.431	212	759.604
3	105.206	73	192.178	143	524.224	213	760.687
4	105.686	74	204.246	144	524.458	214	761.63
5	118.182	75	206.227	145	534.379	215	762.643
6	132.235	76	211.856	146	536.378	216	763.63
7	136.167	77	212.13	147	544.417	217	766.59
8	137.155	78	212.713	148	560.398	218	768.598
9	146.167	79	213.229	149	568.196	219	768.649
10	147.153	80	222.157	150	578.301	220	769.589
11	152.278	81	228.192	151	578.375	221	770.571
12	156.153	82	228.716	152	578.449	222	770.607
13	160.25	83	229.153	153	578.522	223	771.599
14	162.227	84	230.114	154	578.596	224	772.63
15	164.221	85	230.398	155	617.943	225	773.555
16	172.183	86	231.202	156	618.057	226	774.69
17	172.659	87	235.136	157	635.093	227	775.651
18	173.154	88	243.138	158	635.217	228	776.651
19	184.189	89	250.156	159	636.173	229	777.674
20	184.535	90	250.721	160	638.095	230	780.593
21	184.576	91	251.117	161	656.083	231	781.576
22	184.618	92	252.109	162	672.144	232	782.652
23	184.659	93	258.226	163	673.086	233	783.711
24	184.729	94	266.08	164	676.849	234	784.711
25	184.867	95	266.723	165	677.081	235	785.631
26	184.908	96	267.089	166	677.831	236	786.632
27	184.95	97	268.139	167	678.84	237	786.775
28	184.992	98	280.213	168	684.911	238	787.731
29	185.033	99	294.222	169	686.009	239	788.692
30	185.075	100	294.858	170	688.068	240	789.653
31	185.116	101	295.208	171	689.054	241	792.673
32	185.199	102	296.144	172	690.045	242	794.595
33	185.241	103	326.501	173	692.78	243	796.562
34	185.324	104	333.199	174	693.774	244	797.57
35	185.407	105	335.21	175	703.58	245	798.576
36	185.449	106	336.218	176	703.992	246	799.588
37	185.49	107	337.228	177	704.019	247	800.569
38	185.532	108	348.171	178	704.816	248	801.579
39	185.574	109	355.216	179	705.806	249	804.616
40	185.615	110	357.196	180	706.6	250	806.583
41	185.657	111	364.2	181	720.74	251	808.613
42	185.726	112	379.196	182	721.746	252	809.599
43	185.782	113	380.2	183	723.76	253	809.686
44	185.823	114	380.717	184	725.682	254	810.615
45	185.865	115	380.975	185	726.643	255	811.632
46	185.907	116	381.214	186	727.594	256	812.592
47	185.948	117	400.449	187	728.557	257	818.618
48	185.99	118	401.16	188	732.683	258	820.54
49	186.032	119	402.184	189	733.603	259	822.599
50	186.073	120	411.123	190	733.781	260	824.658
51	186.115	121	417.157	191	734.626	261	825.619
52	186.156	122	418.157	192	734.709	262	826.581
53	186.198	123	428.204	193	734.764	263	827.607
54	186.268	124	428.472	194	735.621	264	828.639
55	186.323	125	429.485	195	735.76	265	829.6
56	186.365	126	439.186	196	741.606	266	831.659
57	186.448	127	441.115	197	742.581	267	832.62
58	186.49	128	443.108	198	743.582	268	834.679
59	186.532	129	445.089	199	746.685	269	836.739
60	186.615	130	450.168	200	747.648	270	837.7
61	186.657	131	461.15	201	748.625	271	837.704
62	186.699	132	462.1	202	749.685	272	840.72
63	186.74	133	477.074	203	749.705	273	845.112
64	186.782	134	478.076	204	750.666	274	846.622
65	186.866	135	493.056	205	751.698	275	850.604
66	186.907	136	496.43	206	753.628	276	851.702
67	186.949	137	497.433	207	754.647	277	852.663
68	189.205	138	517.982	208	755.59	278	854.722
69	190.166	139	518.394	209	756.599	279	856.644
70	190.712	140	520.453	210	757.667	280	862.684
						281	872.568

## Sheet: Table S2
Supplementary data, Table S2: List of identified lipids detected by MS Imaging in bovine ovary.
n°	m/z MSI	m/z EXACT	Delta	Ion	Name (putative annotation)	Formula	Lipid class	Lipid family
1	m/z 496,43	496.34	0.0897	[M+H]+	LPC 16a:0	C24H51NO7P	Lyso-Glycerophosphatidylcholines	Glycerophospholipids
2	m/z 518,394	518.264	0.1297	[M+K]+	LPC 15a:1	C23H46NKO7P	Lyso-Glycerophosphatidylcholines	Glycerophospholipids
		518.324	0.0699	[M+H]+	LPC 18a:3	C26H49NO7P	Lyso-Glycerophosphatidylcholines	Glycerophospholipids
		518.322	0.0723	[M+Na]+	LPC 16a:0	C24H50NaNO7P	Lyso-Glycerophosphatidylcholines	Glycerophospholipids
		518.301	0.0933	[M+K]+	LPC 16p:0	C24H50NKO6P	Lyso-Glycerophosphatidylcholines	Glycerophospholipids
3	m/z 520,453	520.34	0.1127	[M+H]+	LPC 18a:2	C26H51NO7P	Lyso-Glycerophosphatidylcholines	Glycerophospholipids
		520.509	-0.0558	[M+H]+-H2O	Cer (d18:1/C16:0)	C34H65O1N	Ceramides	Sphingolipids
4	m/z 536,378	536.372	0.0064	[M+H]+	LPC 19a:1	C27H55NO7P	Lyso-Glycerophosphatidylcholines	Glycerophospholipids
5	m/z 703,58	703.575	0.0052	[M+H]+	SM (d18:1/C16:0)	C39H80N2O6P	Sphingomyelins	Sphingolipids
		703.636	-0.0563	[M+Na]+	CE 20:0	C47H84NaO2	Cholesteryl esters	Steroids and Steroid Derivatives
6	m/z 706,6	706.539	0.0613	[M+H]+	PC 30a:0	C38H77NO8P	Glycerophosphatidylcholines	Glycerophospholipids
7	m/z 720,74	720.591	0.1493	[M+H]+	PC 32e:0	C40H83NO7P	Glycerophosphatidylcholines	Glycerophospholipids
8	m/z 723,76	723.605	0.155	[M+Na]+	CE 22:4	C49H80NaO2	Cholesteryl esters	Steroids and Steroid Derivatives
9	m/z 725,682	725.557	0.1252	[M+Na]+	SM (d18:1/C16:0)	C39H79NaN2O6P	Sphingomyelins	Sphingolipids
10	m/z 726,643	726.504	0.1386	[M+Na]+	PC 30a:1	C38H74NNaO8P	Glycerophosphatidylcholines	Glycerophospholipids
		726.544	0.0992	[M+H]+	PC 33e:4 / PC 33p:3	C41H77NO7P	Glycerophosphatidylcholines	Glycerophospholipids
		726.541	0.1022	[M+Na]+	PC 31e:1 / PC 31p:0	C39H78NNaO7P	Glycerophosphatidylcholines	Glycerophospholipids
11	m/z 732,683	732.554	0.1287	[M+H]+	PC 32a:1	C40H79NO8P	Glycerophosphatidylcholines	Glycerophospholipids
		732.591	0.0923	[M+H]+	PC 33e:1 / PC 33p:0	C41H83NO7P	Glycerophosphatidylcholines	Glycerophospholipids
12	m/z 741,606	741.531	0.0747	[M+K]+	SM (d18:1/C16:0)	C39H79KN2O6P	Sphingomyelins	Sphingolipids
		741.588	0.0179	[M+Na]+	SM (d18:0/C17:0)	C40H83NaN2O6P	Sphingomyelins	Sphingolipids
13	m/z 746,685	746.57	0.115	[M+H]+	PC 33a:1	C41H81NO8P	Glycerophosphatidylcholines	Glycerophospholipids
		746.606	0.0786	[M+H]+	PC 34e:1 / PC 34p:0	C42H85NO7P	Glycerophosphatidylcholines	Glycerophospholipids
14	m/z 750,666	750.544	0.1222	[M+H]+	PC 35e:6 / PC 35p:5	C43H77NO7P	Glycerophosphatidylcholines	Glycerophospholipids
		750.541	0.1252	[M+Na]+	PC 33e:3 / PC 33p:2	C41H78NaNO7P	Glycerophosphatidylcholines	Glycerophospholipids
15	m/z 754,647	754.539	0.1083	[M+H]+	PC 34a:4	C42H77NO8P	Glycerophosphatidylcholines	Glycerophospholipids
		754.536	0.1113	[M+Na]+	PC 32a:1	C40H78NaNO8P	Glycerophosphatidylcholines	Glycerophospholipids
		754.515	0.1323	[M+K]+	PC 32e:2 / PC 32p:1	C40H78KNO7P	Glycerophosphatidylcholines	Glycerophospholipids
		754.575	0.0719	[M+H]+	PC 35e:4 / PC 35p:3	C43H81NO7P	Glycerophosphatidylcholines	Glycerophospholipids
		754.572	0.0749	[M+Na]+	PC 33e:1 / PC 33p:0	C41H82NaNO7P	Glycerophosphatidylcholines	Glycerophospholipids
16	m/z 757,667	757.562	0.105	[M+K]+	SM (d18:0/C17:0)	C40H83KN2O6P	Sphingomyelins	Sphingolipids
		757.622	0.0452	[M+H]+	SM (d18:1/C20:1)	C43H86N2O6P	Sphingomyelins	Sphingolipids
		757.683	-0.0163	[M+Na]+	24:1 Cholesteryl ester	C51H90NaO2	Cholesteryl esters	Steroids and Steroid Derivatives
		758.51	0.1183	[M+K]+	PC 31a:0	C39H78KNO8P	Glycerophosphatidylcholines	Glycerophospholipids
17	m/z 758,628	758.57	0.05805	[M+H]+	PC 34a:2	C42H81NO8P	Glycerophosphatidylcholines	Glycerophospholipids
		758.546	0.082	[M+K]+	PC 32e:0	C40H82KNO7P	Glycerophosphatidylcholines	Glycerophospholipids
		758.606	0.0216	[M+H]+	PC 35e:2 / PC 35p:1	C43H85NO7P	Glycerophosphatidylcholines	Glycerophospholipids
18	m/z 760,687	760.586	0.1014	[M+H]+	PC 34a:1	C42H83NO8P	Glycerophosphatidylcholines	Glycerophospholipids
19	m/z 766,59	766.539	0.0513	[M+H]+	PC 35a:5	C43H77NO8P	Glycerophosphatidylcholines	Glycerophospholipids
		766.536	0.0543	[M+Na]+	PC 33a:2	C41H78NaNO8P	Glycerophosphatidylcholines	Glycerophospholipids
		766.515	0.0753	[M+K]+	PC 33e:3 / PC 33p:2	C41H78KNO7P	Glycerophosphatidylcholines	Glycerophospholipids
		766.575	0.0149	[M+H]+	PC 36e:5 / PC 36p:4	C44H81NO7P	Glycerophosphatidylcholines	Glycerophospholipids
		766.572	0.0179	[M+Na]+	PC 34e:2 / PC 34p:1	C42H82NaNO7P	Glycerophosphatidylcholines	Glycerophospholipids
20	m/z 768,649	768.494	0.155	[M+K]+	PC 32a:2	C40H76KNO8P	Glycerophosphatidylcholines	Glycerophospholipids
		768.554	0.0947	[M+H]+	PC 35a:4	C43H79NO8P	Glycerophosphatidylcholines	Glycerophospholipids
		768.551	0.0976	[M+Na]+	PC 33a:1	C41H80NaNO8P	Glycerophosphatidylcholines	Glycerophospholipids
		768.53	0.1186	[M+K]+	PC 33e:2 / PC 33p:1	C41H80KNO7P	Glycerophosphatidylcholines	Glycerophospholipids
		768.591	0.0583	[M+H]+	PC 36e:4 / PC 36p:3	C44H83NO7P	Glycerophosphatidylcholines	Glycerophospholipids
		768.588	0.0612	[M+Na]+	PC 34e:1 / PC 34p:0	C42H84NaNO7P	Glycerophosphatidylcholines	Glycerophospholipids
21	m/z 770,571	770.51	0.06091	[M+Na]+	PC 35e:7 / PC 35p:6	C43H74NaNO7P	Glycerophosphatidylcholines	Glycerophospholipids
		770.51	0.0613	[M+K]+	PC 32a:1	C40H78KNO8P	Glycerophosphatidylcholines	Glycerophospholipids
		770.57	0.001	[M+H]+	PC 35a:3	C43H81NO8P	Glycerophosphatidylcholines	Glycerophospholipids
		770.567	0.004	[M+Na]+	PC 33a:0	C41H82NaNO8P	Glycerophosphatidylcholines	Glycerophospholipids
		770.546	0.025	[M+K]+	PC 33e:1 / PC 33p:0	C41H82KNO7P	Glycerophosphatidylcholines	Glycerophospholipids
		770.606	-0.0354	[M+H]+	PC 36e:3 / PC 36p:2	C44H85NO7P	Glycerophosphatidylcholines	Glycerophospholipids
		770.603	-0.0324	[M+Na]+	PC 34e:0	C42H86NaNO7P	Glycerophosphatidylcholines	Glycerophospholipids
22	m/z 772,63	772.526	0.10426	[M+Na]+	PC 35e:6 / PC 35p:5	C43H76NaNO7P	Glycerophosphatidylcholines	Glycerophospholipids
		772.525	0.1047	[M+K]+	PC 32a:0	C40H80KNO8P	Glycerophosphatidylcholines	Glycerophospholipids
		772.586	0.0444	[M+H]+	PC 35a:2	C43H83NO8P	Glycerophosphatidylcholines	Glycerophospholipids
		772.622	0.008	[M+H]+	PC 36e:2 / PC 36p:1	C44H87NO7P	Glycerophosphatidylcholines	Glycerophospholipids
23	m/z 774,69	774.541	0.14861	[M+Na]+	PC 35e:5 / PC 35p:4	C43H78NaNO7P	Glycerophosphatidylcholines	Glycerophospholipids
		774.601	0.08874	[M+H]+	PC 35a:1	C43H85NO8P	Glycerophosphatidylcholines	Glycerophospholipids
		774.638	0.0523	[M+H]+	PC 36e:1 / PC 36p:0	C44H89NO7P	Glycerophosphatidylcholines	Glycerophospholipids
24	m/z 775,651	775.622	0.02933	[M+Na]+	DG 46a:6	C49H84NaO5	Diacylglycerols	Glycerolipids
25	m/z 780,593	780.494	0.099	[M+K]+	PC 33a:3	C41H76KNO8P	Glycerophosphatidylcholines	Glycerophospholipids
		780.554	0.0387	[M+H]+	PC 36a:5	C44H79NO8P	Glycerophosphatidylcholines	Glycerophospholipids
		780.551	0.0416	[M+Na]+	PC 34a:2	C42H80NaNO8P	Glycerophosphatidylcholines	Glycerophospholipids
		780.53	0.0626	[M+K]+	PC 34e:3 / PC 34p:2	C42H80KNO7P	Glycerophosphatidylcholines	Glycerophospholipids
		780.591	0.00225	[M+H]+	PC 37e:5 / PC 37p:4	C45H83NO7P	Glycerophosphatidylcholines	Glycerophospholipids
		780.588	0.0052	[M+Na]+	PC 35e:2 / PC 35p:1	C43H84NaNO7P	Glycerophosphatidylcholines	Glycerophospholipids
26	m/z 782,652	782.51	0.1423	[M+K]+	PC 33a:2	C41H78KNO8P	Glycerophosphatidylcholines	Glycerophospholipids
		782.57	0.082	[M+H]+	PC 36a:4	C44H81NO8P	Glycerophosphatidylcholines	Glycerophospholipids
		782.567	0.085	[M+Na]+	PC 34a:1	C42H82NaNO8P	Glycerophosphatidylcholines	Glycerophospholipids
		782.546	0.106	[M+K]+	PC 34e:2 / PC 34p:1	C42H82KNO7P	Glycerophosphatidylcholines	Glycerophospholipids
		782.606	0.0456	[M+H]+	PC 37e:4 / PC 37p:3	C45H85NO7P	Glycerophosphatidylcholines	Glycerophospholipids
27	m/z 784,711	784.586	0.1254	[M+H]+	PC 36a:3	C44H83NO8P	Glycerophosphatidylcholines	Glycerophospholipids
		784.583	0.1283	[M+Na]+	PC 34a:0	C42H84NaNO8P	Glycerophosphatidylcholines	Glycerophospholipids
		784.562	0.1493	[M+K]+	PC 34e:1 / PC 34p:0	C42H84KNO7P	Glycerophosphatidylcholines	Glycerophospholipids
		784.622	0.089	[M+H]+	PC 37e:3 / PC 37p:2	C45H87NO7P	Glycerophosphatidylcholines	Glycerophospholipids
28	m/z 787,731	787.669	0.0623	[M+H]+	SM (d18:1/C22:0)	C45H92N2O6P	Sphingomyelins	Sphingolipids
		787.679	0.0524	[M+Na]+	TG 45:0	C48H92NaO6	Triacylglycerols	Glycerolipids
29	m/z 788,692	788.557	0.1355	[M+Na]+	PC 36e:5 / PC 36p:4	C44H80NaNO7P	Glycerophosphatidylcholines	Glycerophospholipids
		788.617	0.0751	[M+H]+	PC 36a:1	C44H87NO8P	Glycerophosphatidylcholines	Glycerophospholipids
30	m/z 792,673	792.554	0.1187	[M+H]+	PC 37a:6	C45H79NO8P	Glycerophosphatidylcholines	Glycerophospholipids
		792.551	0.1216	[M+Na]+	PC 35a:3	C43H80NaNO8P	Glycerophosphatidylcholines	Glycerophospholipids
		792.53	0.1426	[M+K]+	PC 35e:4 / PC 35p:3	C43H80KNO7P	Glycerophosphatidylcholines	Glycerophospholipids
		792.591	0.0823	[M+H]+	PC 38e:6 / PC 38p:5	C46H83NO7P	Glycerophosphatidylcholines	Glycerophospholipids
		792.588	0.0852	[M+Na]+	PC 36e:3 / PC 36p:2	C44H84NaNO7P	Glycerophosphatidylcholines	Glycerophospholipids
31	m/z 794,595	794.51	0.0853	[M+K]+	PC 34a:3	C42H78KNO8P	Glycerophosphatidylcholines	Glycerophospholipids
		794.57	0.025	[M+H]+	PC 37a:5	C45H81NO8P	Glycerophosphatidylcholines	Glycerophospholipids
		794.567	0.028	[M+Na]+	PC 35a:2	C43H82NNaO8P	Glycerophosphatidylcholines	Glycerophospholipids
		794.546	0.049	[M+K]+	PC 35e:3 / PC 35p:2	C43H82KNO7P	Glycerophosphatidylcholines	Glycerophospholipids
		794.606	-0.0114	[M+H]+	PC 38e:5 / PC 38p:4	C46H85NO7P	Glycerophosphatidylcholines	Glycerophospholipids
		794.603	-0.0084	[M+Na]+	PC 36e:2 / PC 36p:1	C44H86NNaO7P	Glycerophosphatidylcholines	Glycerophospholipids
32	m/z 798,576	798.504	0.0716	[M+Na]+	PC 36a:7	C44H74NNaO8P	Glycerophosphatidylcholines	Glycerophospholipids
		798.541	0.03461	[M+Na]+	PC 37e:7 / PC 37p:6	C45H78NNaO7P	Glycerophosphatidylcholines	Glycerophospholipids
		798.541	0.035	[M+K]+	PC 34a:1	C42H82KNO8P	Glycerophosphatidylcholines	Glycerophospholipids
		798.601	-0.0253	[M+H]+	PC 37a:3	C45H85NO8P	Glycerophosphatidylcholines	Glycerophospholipids
		798.598	-0.0223	[M+Na]+	PC 35a:0	C43H86NNaO8P	Glycerophosphatidylcholines	Glycerophospholipids
33	m/z 804,616	804.494	0.122	[M+K]+	PC 35a:5	C43H76KNO8P	Glycerophosphatidylcholines	Glycerophospholipids
		804.554	0.0617	[M+H]+	PC 38a:7	C46H79NO8P	Glycerophosphatidylcholines	Glycerophospholipids
		804.551	0.0646	[M+Na]+	PC 36a:4	C44H80NNaO8P	Glycerophosphatidylcholines	Glycerophospholipids
		804.53	0.0856	[M+K]+	PC 36e:5 / PC 36p:4	C44H80KNO7P	Glycerophosphatidylcholines	Glycerophospholipids
		804.591	0.02525	[M+H]+	PC 39e:7 / PC 39p:6	C47H83NO7P	Glycerophosphatidylcholines	Glycerophospholipids
		804.588	0.0282	[M+Na]+	PC 37e:4 / PC 37p:3	C45H84NNaO7P	Glycerophosphatidylcholines	Glycerophospholipids
34	m/z 818,618	818.51	0.1083	[M+K]+	PC 36a:5	C44H78KNO8P	Glycerophosphatidylcholines	Glycerophospholipids
		818.567	0.051	[M+Na]+	PC 37a:4	C45H82NNaO8P	Glycerophosphatidylcholines	Glycerophospholipids
		818.547	0.07137	[M+K]+	PC 37e:5 / PC 37p:4	C45H82KNO7P	Glycerophosphatidylcholines	Glycerophospholipids
		818.603	0.0146	[M+Na]+	PC 38e:4 / PC 38p:3	C46H86NNaO7P	Glycerophosphatidylcholines	Glycerophospholipids
		818.664	-0.0459	[M+H]+	PC 38a:0	C46H94NO8P	Glycerophosphatidylcholines	Glycerophospholipids
35	m/z 820,54	820.525	0.0147	[M+K]+	PC 36a:4	C44H80KNO8P	Glycerophosphatidylcholines	Glycerophospholipids
		820.586	-0.0456	[M+H]+	PC 39a:6	C47H83NO8P	Glycerophosphatidylcholines	Glycerophospholipids
		820.583	-0.0427	[M+Na]+	PC 37a:3	C45H84NNaO8P	Glycerophosphatidylcholines	Glycerophospholipids
		820.562	-0.0217	[M+K]+	PC 37e:4 / PC 37p:3	C45H84KNO7P	Glycerophosphatidylcholines	Glycerophospholipids
		820.622	-0.082	[M+H]+	PC 40e:6 / PC 40p:5	C48H87NO7P	Glycerophosphatidylcholines	Glycerophospholipids
36	m/z 822,599	822.541	0.058	[M+K]+	PC 36a:3	C44H82KNO8P	Glycerophosphatidylcholines	Glycerophospholipids
		822.601	-0.0023	[M+H]+	PC 39a:5	C47H85NO8P	Glycerophosphatidylcholines	Glycerophospholipids
		822.598	0.0007	[M+Na]+	PC 37a:2	C45H86NNaO8P	Glycerophosphatidylcholines	Glycerophospholipids
		822.577	0.0217	[M+K]+	PC 37e:3 / PC 37p:2	C45H86KNO7P	Glycerophosphatidylcholines	Glycerophospholipids
		822.638	-0.0387	[M+H]+	PC 40e:5 / PC 40p:4	C48H89NO7P	Glycerophosphatidylcholines	Glycerophospholipids
37	m/z 824,658	824.557	0.1014	[M+K]+	PC 36a:2	C44H84KNO8P	Glycerophosphatidylcholines	Glycerophospholipids
		824.617	0.0411	[M+H]+	PC 39a:4	C47H87NO8P	Glycerophosphatidylcholines	Glycerophospholipids
		824.614	0.044	[M+Na]+	PC 37a:1	C45H88NaNO8P	Glycerophosphatidylcholines	Glycerophospholipids
		824.653	0.0047	[M+H]+	PC 40e:4 / PC 40p:3	C48H91NO7P	Glycerophosphatidylcholines	Glycerophospholipids
38	m/z 825,619	825.625	-0.0056	[M+K]+	SM (d18:1/C22:0)	C45H91KN2O6P	Sphingomyelins	Sphingolipids
		825.685	-0.06598	[M+H]+	SM (d18:2/C25:1)	C48H94N2O6P	Sphingomyelins	Sphingolipids
		825.694	-0.0753	[M+Na]+	TG 48:2	C51H94NaO6	Triacylglycerols	Glycerolipids
39	m/z 828,639	828.494	0.145	[M+K]+	PC 37a:7	C45H76KNO8P	Glycerophosphatidylcholines	Glycerophospholipids
		828.554	0.0852	[M+H]+	PC 40a:9	C48H79NO8P	Glycerophosphatidylcholines	Glycerophospholipids
		828.551	0.0876	[M+Na]+	PC 38a:6	C46H80NNaO8P	Glycerophosphatidylcholines	Glycerophospholipids
		828.53	0.1086	[M+K]+	PC 38e:7 / PC 38p:6	C46H80KNO7P	Glycerophosphatidylcholines	Glycerophospholipids
		828.588	0.05066	[M+Na]+	PC 39e:6 / PC 39p:5	C47H84NaNO7P	Glycerophosphatidylcholines	Glycerophospholipids
		828.648	-0.0087	[M+H]+	PC 39a:2	C47H91NO8P	Glycerophosphatidylcholines	Glycerophospholipids
40	m/z 829,6	829.716	-0.1157	[M+H]+	SM (d18:1/C25:0)	C48H98N2O6P	Sphingomyelins	Sphingolipids
		829.668	-0.0682	[M+K]+	TG 47:1	C50H94KO6	Triacylglycerols	Glycerolipids
41	m/z 832,62	832.525	0.0947	[M+K]+	PC 37a:5	C45H80KNO8P	Glycerophosphatidylcholines	Glycerophospholipids
		832.586	0.0344	[M+H]+	PC 40a:7	C48H83NO8P	Glycerophosphatidylcholines	Glycerophospholipids
		832.583	0.03679	[M+Na]+	PC 38a:4	C46H84NaNO8P	Glycerophosphatidylcholines	Glycerophospholipids
		832.562	0.0583	[M+K]+	PC 38e:5 / PC 38p:4	C46H84KNO7P	Glycerophosphatidylcholines	Glycerophospholipids
42	m/z 834,679	834.541	0.138	[M+K]+	PC 37a:4	C45H82KNO8P	Glycerophosphatidylcholines	Glycerophospholipids
		834.601	0.0777	[M+H]+	PC 40a:6	C48H85NO8P	Glycerophosphatidylcholines	Glycerophospholipids
		834.599	0.0801	[M+Na]+	PC 38a:3	C46H86NaNO8P	Glycerophosphatidylcholines	Glycerophospholipids
		834.577	0.1017	[M+K]+	PC 38e:4 / PC 38p:3	C46H86KNO7P	Glycerophosphatidylcholines	Glycerophospholipids
43	m/z 836,739	836.616	0.1226	[M+H]+	PC 40a:5	C48H87NO8P	Glycerophosphatidylcholines	Glycerophospholipids
		836.614	0.125	[M+Na]+	PC 38a:2	C46H88NNaO8P	Glycerophosphatidylcholines	Glycerophospholipids
44	m/z 837,7	837.625	0.0748	[M+K]+	SM (d18:1/C23:1)	C46H91KN2O6P	Sphingomyelins	Sphingolipids
		837.682	0.018	[M+Na]+	SM (d18:1/C24:0)	C47H95NaN2O6P	Sphingomyelins	Sphingolipids
		837.694	0.0057	[M+Na]+	TG 49:3	C52H94NaO6	Triacylglycerols	Glycerolipids
45	m/z 840,72	840.588	0.1321	[M+K]+	PC 37a:1	C45H88KNO8P	Glycerophosphatidylcholines	Glycerophospholipids
		840.648	0.0723	[M+H]+	PC 40a:3	C48H91NO8P	Glycerophosphatidylcholines	Glycerophospholipids
		840.645	0.0747	[M+Na]+	PC 38a:0	C46H92NNaO8P	Glycerophosphatidylcholines	Glycerophospholipids
46	m/z 846,622	846.541	0.081	[M+K]+	PC 38a:5	C46H82KNO8P	Glycerophosphatidylcholines	Glycerophospholipids
		846.598	0.0237	[M+Na]+	PC 39a:4	C47H86NaNO8P	Glycerophosphatidylcholines	Glycerophospholipids
		846.578	0.04407	[M+K]+	PC 39e:5 / PC 39p:4	C47H86KNO7P	Glycerophosphatidylcholines	Glycerophospholipids
		846.635	-0.0127	[M+Na]+	PC 40e:4 / PC 40p:3	C48H90NaNO7P	Glycerophosphatidylcholines	Glycerophospholipids
47	m/z 850,604	850.536	0.0683	[M+Na]+	PC 40a:9	C48H78NaNO8P	Glycerophosphatidylcholines	Glycerophospholipids
		850.572	0.0317	[M+K]+	PC 38a:3	C46H86KNO8P	Glycerophosphatidylcholines	Glycerophospholipids
		850.633	-0.0286	[M+H]+	PC 41a:5	C49H89NO8P	Glycerophosphatidylcholines	Glycerophospholipids
		850.63	-0.0256	[M+Na]+	PC 39a:2	C47H90NaNO8P	Glycerophosphatidylcholines	Glycerophospholipids
48	m/z 851,702	851.641	0.0612	[M+K]+	SM (d18:1/C24:1)	C47H93KN2O6P	Sphingomyelins	Sphingolipids
		851.698	0.0044	[M+Na]+	SM (d18:1/C25:0)	C48H97NaN2O6P	Sphingomyelins	Sphingolipids
		851.71	-0.0079	[M+Na]+	TG 50:3	C53H96NaO6	Triacylglycerols	Glycerolipids
49	m/z 852,663	852.554	0.1092	[M+H]+	PC 42a:11	C50H79NO8P	Glycerophosphatidylcholines	Glycerophospholipids
		852.551	0.1116	[M+Na]+	PC 40a:8	C46H88KNO8P	Glycerophosphatidylcholines	Glycerophospholipids
		852.588	0.0751	[M+K]+	PC 38a:2	C49H91NO8P	Glycerophosphatidylcholines	Glycerophospholipids
		852.648	0.0153	[M+H]+	PC 41a:4	C47H92NNaO8P	Glycerophosphatidylcholines	Glycerophospholipids
		852.645	0.0177	[M+Na]+	PC 39a:1	C47H92NO8P	Glycerophosphatidylcholines	Glycerophospholipids
50	m/z 854,722	854.604	0.1184	[M+K]+	PC 38a:1	C46H90KNO8P	Glycerophosphatidylcholines	Glycerophospholipids
51	m/z 856,644	856.586	0.0584	[M+H]+	PC 42a:9	C50H83NO8P	Glycerophosphatidylcholines	Glycerophospholipids
		856.583	0.0613	[M+Na]+	PC 40a:6	C48H84NaNO8P	Glycerophosphatidylcholines	Glycerophospholipids
		856.619	0.0248	[M+K]+	PC 38a:0	C46H92KNO8P	Glycerophosphatidylcholines	Glycerophospholipids
52	m/z 862,684	862.572	0.1117	[M+K]+	PC 39a:4	C47H86KNO8P	Glycerophosphatidylcholines	Glycerophospholipids
		862.633	0.0514	[M+H]+	PC 42a:6	C50H89NO8P	Glycerophosphatidylcholines	Glycerophospholipids
		862.63	0.0544	[M+Na]+	PC 40a:3	C48H90NaNO8P	Glycerophosphatidylcholines	Glycerophospholipids
		862.609	0.0754	[M+K]+	PC 40e:4 / PC 40p:3	C48H90KNO7P	Glycerophosphatidylcholines	Glycerophospholipids
53	m/z 872,568	872.557	0.0114	[M+K]+	PC 40a:6	C48H84KNO8P	Glycerophosphatidylcholines	Glycerophospholipids
		872.614	-0.046	[M+Na]+	PC 41a:5	C49H88NaNO8P	Glycerophosphatidylcholines	Glycerophospholipids

## Sheet: Table S3
Supplementary data, Table S3 : Relative abundance of molecular species detected by MALDI TOF lipid profiling in small and large bovine ovarian follicles.
SF - small follicles; LF - large follicles; FF- follicular fluid; GC - granulosa cells; TH - theca cells; CC - cumulus cells, OO -oocyte
Peak (m/z)	Acquisition Mode	P-value	Normalized peak height (mean )			Peak (m/z)	Acquisition Mode	P-value	Normalized peak height (mean )			Peak (m/z)	Acquisition Mode	P-value	Normalized peak height (mean)			Peak (m/z)	Acquisition Mode	P-value	Normalized peak height (mean )			Peak (m/z)	Acquisition Mode	P-value	Normalized peak height (mean )
			FF - LF	FF - SF					GC - LF	GC - SF					TH - LF	TH - SF					CC - LF	CC - SF					OO - LF	OO - SF
301.041	Positive	4.05604e-05	384.197	203.281		303.145	Positive	0.0623025	970.635	612.23		301.095	Positive	0.197145	259.809	156.076		300.644	Positive	0.763456	15652.3	18000.4		300.619	Positive	0.488474	5851.16	4804.43
303.174	Positive	5.88526e-05	2596.08	1070.34		305.185	Negative	0.431356	9751.61	11034.7		303.059	Positive	0.806164	649.784	724.438		302.986	Positive	0.98215	1877.3	1893.71		301.804	Positive	0.353745	14199.2	2990.48
305.263	Negative	0.001937	15879.5	12403		307.006	Negative	0.0447573	1142.76	164.062		304.285	Positive	0.785363	878.014	945.55		305.129	Negative	0.78434	124784	127041		302.794	Positive	0.556863	5767.4	4291.42
307.067	Negative	0.0139588	1919.04	1186.23		309.016	Negative	0.0404706	380.261	155.675		305.239	Negative	0.00760224	8514.51	11433.4		305.44	Positive	0.00129647	1946.48	3198.93		304.243	Positive	0.441544	1958.91	1167.49
307.89	Positive	0.00113188	608.141	339.797		311.31	Positive	0.0520897	218.53	94.8562		309.063	Positive	0.298375	502.513	327.663		306.944	Negative	0.404017	12207.5	10138.1		305.158	Negative	0.225298	136570	150467
308.998	Positive	2.10608e-07	1989.06	749.117		313.316	Positive	0.433112	282.386	325.353		311.282	Negative	0.103804	574.815	769.226		309.009	Positive	0.682564	1377.66	1622.32		306.559	Positive	0.461701	3131.47	2442.98
309.06	Negative	0.0266693	470.224	305.049		318.137	Positive	0.340856	147.194	243.195		314.301	Positive	0.927734	242.676	235.433		309.133	Negative	0.990029	6262.41	6284.42		306.979	Negative	0.0808481	27437.5	15811.6
310.87	Positive	4.39451e-10	3219.55	520.011		321.161	Positive	0.0611142	1800.72	915.05		319.205	Positive	0.835647	355.218	381.559		311.18	Negative	0.632883	20311.4	21798.5		309.11	Positive	0.704694	1880.64	1769.15
311.147	Negative	1.84242e-06	134.04	1186.44		325.104	Positive	0.016135	695.87	258.661		321.085	Positive	0.40546	1078.25	1339.39		312.467	Positive	0.802827	1327.9	1274.56		309.193	Negative	0.702784	14624.7	16834
312.948	Positive	2.87366e-09	1024.34	296.355		326.414	Positive	0.0679128	1352.77	820.881		322.325	Positive	0.803333	325.062	310.029		313.095	Negative	0.0167365	4209.24	5221.36		311.202	Positive	0.493634	1090.73	1440.3
314.58	Negative	2.35379e-05	656.344	359.386		327.11	Positive	0.0235097	1890.13	772.721		326.337	Positive	0.519702	1510.19	1745.15		314.076	Negative	0.0331774	5712.31	6989.95		311.213	Negative	0.579697	37125.6	42084.7
320.973	Positive	0.00023165	3940.98	1670.69		329.103	Positive	0.00940201	1380.3	519.419		327.466	Positive	0.956262	1147.92	1172.02		314.447	Positive	0.622417	867.094	767.986		313.169	Negative	0.52626	7208.88	7881.28
325.129	Positive	3.03897e-08	3224.9	812.5		333.032	Positive	0.018408	475.764	89.8509		329.054	Positive	0.420325	512.544	405.54		315.081	Negative	0.0216948	7877.5	9557.58		313.628	Positive	0.388618	6674.35	9701.75
326.25	Positive	8.06031e-07	8016.09	2908.28		339.273	Negative	0.292309	310.968	368.044		339.246	Positive	0.175463	291.726	459.298		316.315	Positive	0.568092	723.089	591.285		314.109	Negative	0.490438	7171.14	7910.93
326.934	Positive	0.000781571	5305.75	2162.22		339.302	Positive	0.726022	370.818	391.25		339.305	Negative	0.119345	946.411	1232.55		317.402	Positive	0.204424	3729.22	6686.15		315.113	Negative	0.398543	10382	11579.4
328.195	Negative	0.00694216	224.35	383.142		340.113	Negative	0.000775672	267.796	643.971		340.443	Positive	0.837441	278.511	298.598		319.081	Negative	0.797399	2033.71	1959.72		315.663	Positive	0.576906	1610.49	987.607
328.957	Positive	1.38767e-09	6611.3	1926.42		341.159	Negative	0.760996	2916.06	3106.36		341.227	Negative	0.0388484	3951.84	6121.19		320.442	Positive	0.269218	905.875	681.746		317.122	Negative	0.444028	4009	4451.64
329.154	Negative	8.99493e-07	412.462	276.17		344.05	Negative	0.0116801	223.755	54.0728		348.511	Negative	0.465754	125.098	156.167		321.083	Positive	0.58355	3349.77	4119.09		317.657	Positive	0.360668	2187.56	443.009
331.841	Positive	6.04282e-09	1293.8	179.042		345.066	Negative	0.0101841	232.376	43.8523		357.765	Positive	0.738578	265.421	238.087		322.066	Negative	0.0871042	4452.63	3671.88		318.466	Positive	0.626261	8843.79	6730.98
332.853	Positive	1.15141e-08	5491.86	414.9		361.088	Negative	0.0802279	63.2478	27.2934		358.782	Positive	0.135708	628.604	910.987		322.644	Positive	0.311726	9865.48	17374.3		319.083	Negative	0.336355	1824.84	2029.48
339.188	Negative	6.38363e-07	665.572	1984.9		361.303	Positive	0.741057	648.75	597.597		361.227	Positive	0.26097	400.986	626.366		323.676	Positive	0.120381	5563.98	18215.7		321.129	Positive	0.739343	3492.21	3179.68
340.2	Negative	7.93512e-06	1206.45	3055		364.96	Negative	0.207474	120.124	58.1176		365.065	Positive	0.511676	10320.4	16774.5		325.321	Positive	0.0404851	5148.07	10828.9		321.227	Negative	0.177167	2352.9	4417.97
341.199	Negative	5.49531e-06	4219.45	10395		365.149	Positive	0.0244559	60928	14714.6		366.416	Positive	0.848488	18539	16725.9		326.437	Positive	0.498521	5564.8	8039.87		323.667	Positive	0.381901	17082.1	23149.5
342.899	Positive	0.126611	1313.15	980.002		366.952	Negative	0.110229	87.7968	55.0655		369.328	Positive	0.516786	1376.35	1707.73		328.556	Positive	0.866977	10260.8	9676.76		326.344	Positive	0.142029	18649.1	23176
344.126	Negative	0.0947097	391.656	298.158		369.148	Positive	0.531285	2500.92	3035.26		370.568	Positive	0.624788	1112.14	1213.54		329.014	Negative	0.0822091	4013.39	4385.84		328.11	Negative	0.71645	6573.03	6411.6
344.91	Positive	0.166415	792.77	977.172		371.071	Positive	0.0259458	1885.11	187.484		377.198	Negative	0.1064	187.567	372.62		331.033	Negative	0.000799451	3341.55	4108.39		329.074	Negative	0.669935	6549.43	6362.43
345.114	Negative	0.0132507	496.869	305.73		377.139	Negative	0.0373028	205.054	68.8847		379.026	Negative	0.0109159	165.529	509.149		333.086	Negative	0.108757	2567.71	2895.98		329.09	Positive	0.933956	4519.34	4930.21
346.906	Positive	7.79645e-07	829.046	302.626		379.002	Negative	0.963024	285.154	280.34		381.044	Positive	0.79587	4542.49	5452.93		334.523	Positive	0.116255	8002.56	2839.48		329.592	Positive	0.358742	8548.68	5094.65
348.82	Positive	5.343e-11	3349.3	829.431		381.131	Positive	0.630576	5838.66	5044.23		382.423	Positive	0.820216	6274.07	5620.65		335.119	Negative	0.0803463	7442.11	9027.58		331.112	Negative	0.369664	6347.93	5310.47
350.953	Positive	2.35698e-09	1181.66	441.817		385.018	Negative	0.0245473	6401.65	1265.06		384.429	Positive	0.945152	601.983	618.359		337.204	Negative	0.749064	4435.1	4730.96		332.311	Positive	0.282553	1808.04	2759.49
352.771	Positive	3.35769e-07	757.522	241.586		387.122	Positive	0.0519776	1389.8	419.825		385.063	Negative	0.314192	2005.37	999.937		338.231	Positive	0.939726	3693.53	3906.64		333.114	Negative	0.510021	3732.79	4107.03
355.177	Positive	2.00176e-06	746.075	282.226		393.091	Negative	0.0326133	88.5785	34.6778		397.12	Positive	0.440243	530.869	320.596		339.208	Negative	0.816215	16710.1	17418.9		335.152	Negative	0.61996	10290.1	9453.39
357.857	Positive	0.662759	475.214	443.945		401.046	Negative	0.401614	304.612	390.222		398.513	Positive	0.0862888	480.055	302.865		341.134	Negative	0.362522	57795.5	51379.9		337.214	Negative	0.237925	6400.64	10622.4
358.868	Positive	0.00266736	589.672	359.096		403.062	Negative	0.439686	105.046	72.1842		401.035	Negative	0.379133	553.263	374.3		344.001	Negative	0.125357	10243.3	7148.6		339.24	Negative	0.624265	36726.5	40846.2
361.083	Positive	4.51584e-07	291.624	594.223		412.203	Negative	0.10745	97.163	17.3508		403.169	Negative	0.892489	215.264	224.943		345.012	Negative	0.133859	10557.9	7411.61		340.231	Positive	0.236192	2124.82	3023.68
361.133	Negative	1.80165e-06	944.078	386.042		416.045	Negative	0.428232	82.1592	62.312		406.844	Positive	0.257926	210.599	159.004		346.956	Negative	0.151859	4043.09	3043.56		341.16	Negative	0.69966	128440	118801
362.983	Positive	0.000150863	1357.45	585.985		417.05	Negative	0.35538	351.514	253.748		417.072	Negative	0.0129675	203.394	411.759		347.21	Positive	0.0454847	1309.47	1809.61		343.451	Positive	0.297266	2922.73	1181.71
364.873	Positive	0.023606	1528.71	1005.92		422.044	Negative	0.0165849	864.092	116.752		419.103	Positive	0.378528	449.14	299.892		349.245	Positive	0.283677	1070.99	927.172		344.021	Negative	0.194503	11339.5	8072.55
369.285	Positive	0.642713	4529.47	4262.19		423.049	Negative	0.0146551	701.906	111.109		420.538	Positive	0.254155	467.895	217.176		351.045	Negative	0.228568	2799.71	3047.31		345.031	Negative	0.244377	13678.1	10023.1
370.884	Positive	2.82217e-08	14649.1	1281.45		423.098	Positive	0.0247577	660.442	102.474		422.11	Negative	0.291623	204.188	91.2317		351.141	Positive	0.338792	1042.12	1270.6		345.431	Positive	0.145566	1925.89	1062.57
379.04	Negative	6.97928e-05	296.3	78.5594		424.888	Negative	0.208267	57.7863	27.4313		423.115	Negative	0.33785	176.637	93.9907		352.145	Positive	0.0264224	881.697	1332.33		346.99	Negative	0.331311	4714.07	3154.18
379.839	Positive	0.284849	484.854	638.472		426.985	Negative	0.0831667	92.6495	20.1648		428.353	Positive	0.289223	1475.66	740.664		353.177	Positive	0.0391407	923.462	1539.02		348.206	Positive	0.302286	1787.09	1287.59
381.124	Positive	0.0220748	920.359	614.344		428.379	Positive	0.000821428	270.833	732.377		429.579	Positive	0.208537	1314.61	680.989		353.189	Negative	0.803507	4899.19	5207.56		349.095	Negative	0.0953492	4424.78	3628.51
382.86	Positive	0.031346	559.109	304.537		429.243	Positive	0.967209	713.836	724.548		433.131	Positive	0.273469	325.859	198.966		354.097	Positive	0.0460719	5381.95	13773.2		351.115	Negative	0.236241	3864.24	4625.61
384.856	Positive	0.000576767	842.211	422.547		439.123	Negative	0.718459	134.603	150.044		443.008	Negative	0.226858	192.645	70.8506		355.081	Negative	0.525058	2879.69	2945.58		351.125	Positive	0.460076	1939.92	2360.07
385.071	Negative	1.43033e-09	61188.6	28835.2		442.948	Negative	0.035251	1226.69	71.3479		448.831	Positive	0.167323	212.223	141.252		357.019	Negative	0.19341	5367.88	6474.25		352.445	Positive	0.425235	4278.27	2490.11
385.881	Positive	0.0274874	769.097	478.845		444.952	Negative	0.0411661	303.679	40.9785		455.189	Negative	0.034135	1341.54	2982.1		357.875	Positive	0.226921	8783.99	5368.54		353.153	Negative	0.252599	8347.08	13484.3
386.893	Positive	1.45724e-07	5802.82	2068.77		454.093	Negative	0.208166	155.739	97.7625		456.382	Positive	0.46267	631.91	475.367		360.231	Positive	0.755139	57297.1	65182.7		355.063	Positive	0.879943	18202.1	13483.8
397.091	Positive	0.023902	764.685	521.074		455.133	Negative	0.0508034	1130.11	652.866		461.118	Positive	0.673975	421.973	363.961		361.115	Positive	0.940991	57896.1	60427		355.144	Negative	0.271793	4221.25	4852.45
401.038	Negative	3.74363e-05	4768.32	10799.5		460.069	Negative	0.0251883	135.601	38.8666		465.37	Negative	0.423066	377.877	324.414		362.365	Negative	0.442957	2700.55	2535.27		356.349	Positive	0.170192	20231.1	49787.6
402.86	Positive	0.292842	1348.71	1646.82		461.073	Negative	0.0250814	186.026	60.1977		473.168	Positive	0.24595	358.249	249.552		363.076	Positive	0.756533	13195.2	15737.9		357.053	Negative	0.166501	9584.1	12922.7
403.137	Negative	5.76934e-08	267.307	1127.45		465.374	Negative	0.226397	244.134	317.213		476.352	Negative	0.768191	545.201	589.097		364.964	Negative	0.599927	5478.1	5095.58		358.036	Positive	0.560874	5015.69	8589.88
405.827	Positive	0.124666	279.901	406.15		469.786	Negative	0.0219858	67.6499	29.1954		478.35	Negative	0.536494	1183.93	1386.78		365.027	Positive	0.762833	32822.6	40927.2		359.044	Negative	0.345684	8849.63	5680.35
406.825	Positive	1.57395e-05	2888.96	503.704		470.584	Positive	0.791468	424.617	374.4		479.897	Positive	0.155638	563.128	693.473		366.072	Negative	0.331734	2599.17	2807.15		360.071	Positive	0.982755	3677.71	3581.88
412.266	Negative	2.07157e-07	1672.85	423.205		476.273	Negative	0.440655	379.271	297.729		481.137	Positive	0.787989	553.085	582.017		367.088	Negative	0.144459	6134.06	6725.4		361.088	Negative	0.785092	3060.26	2993.27
415.846	Negative	0.000286579	258.994	570.023		478.289	Positive	0.489211	476.83	565.424		482.683	Positive	0.262474	454.322	606.888		369.098	Positive	0.359855	1168.27	1394.52		362.107	Positive	0.689117	269028	248007
417.01	Negative	0.000508451	765.11	1791.56		478.305	Negative	0.875609	496.209	474.059		496.321	Positive	0.290456	3032.58	4726.69		370.967	Positive	0.831806	1695.52	1554.71		363.108	Negative	0.698479	6940.93	7589.69
419.033	Positive	0.0236074	909.433	572.391		480.985	Negative	0.0265786	236.041	53.3369		497.728	Positive	0.03795	1882.34	3016.9		372.11	Positive	0.49458	1522.52	1334.8		364.065	Negative	0.506745	5935.29	7203.12
421.043	Negative	2.0181e-06	242.674	79.6837		493.135	Negative	0.348137	218.313	162.862		498.349	Negative	0.940037	194.372	190.337		372.522	Negative	0.887625	3061.56	3122.04		364.157	Positive	0.687244	20293	18753.3
421.124	Positive	4.46017e-06	523.335	244.05		494.522	Positive	0.264808	508.357	157.166		500.33	Negative	0.145126	7247.55	10531.6		376.013	Positive	0.742643	938.8	1092.95		365.076	Negative	0.829627	16660.3	17480.3
422.119	Negative	2.79786e-11	12271.4	3935.19		496.347	Positive	0.117616	3192.27	4811.63		502.298	Positive	0.051449	1203.83	2052.35		377.073	Positive	0.682176	5456.06	6336.78		365.077	Positive	0.447479	104740	63611.6
422.82	Positive	4.3224e-06	2883.9	426.484		496.995	Negative	0.0348511	72.8551	31.2912		502.347	Negative	0.239197	750.329	1025.17		377.081	Negative	0.474257	11280	9615.96		367.09	Negative	0.67242	12263.1	12967.2
423.124	Negative	4.56388e-12	9193.74	2719.58		498.576	Positive	0.34107	661.456	320.082		503.872	Positive	0.513995	409.09	514.658		379.102	Negative	0.534254	5147.09	4657.71		367.14	Positive	0.23911	8729.13	3642.53
427.045	Negative	2.88752e-08	1684.95	485.194		500.261	Negative	0.000819447	1771.82	5425.36		505.92	Positive	0.813966	377.416	349.239		381.005	Positive	0.294714	6065.59	4280.59		368.964	Negative	0.103164	7758.23	5861.86
430.79	Positive	1.5912e-07	8395.25	287.834		500.872	Negative	0.0908348	263.988	26.1616		518.304	Positive	0.787077	864.216	800.217		381.04	Negative	0.321915	6713.07	5841.45		370.11	Positive	0.589574	1673.47	1902.69
433.141	Positive	0.00150539	502.539	297.814		502.311	Positive	0.0396499	661.348	1058.61		520.324	Positive	0.0571993	1669.21	2705.03		382.045	Negative	0.231741	8557.89	6815.33		371.148	Negative	0.57427	4828.16	5111.19
438.085	Negative	0.00122055	539.495	901.953		502.888	Negative	0.22886	193.689	101.151		521.005	Negative	0.283414	1216.14	518.699		383.055	Negative	0.262548	11668.2	9713.78		372.285	Positive	0.23571	725.918	1500.71
438.801	Positive	0.000227749	1087.84	471.953		504.303	Positive	0.932091	494.261	501.624		522.344	Positive	0.0534472	2034.32	3313.82		383.083	Positive	0.65674	3677.49	2966.58		372.487	Negative	0.619882	8785.16	8159.86
439.096	Negative	0.0316159	770.355	1034.79		509.109	Negative	0.0997728	146.376	81.5764		524.338	Negative	0.0627383	271.927	415.946		384.976	Negative	0.421773	12062.3	9431.42		372.969	Positive	0.692609	5456.37	5148.36
441.201	Negative	1.9371e-07	396.736	239.447		514.938	Negative	0.0989673	130.694	50.8837		524.35	Positive	0.0376719	1621.11	2423.25		387.055	Positive	0.86666	3286.87	2979.57		373.116	Negative	0.191762	10396.4	6719.02
443	Negative	2.35482e-05	3805.87	1597.05		518.042	Positive	0.674799	459.707	579.682		525.841	Positive	0.0601857	915.9	1733.78		388.254	Negative	0.25617	3352.12	4582.87		375.107	Negative	0.215607	5779.05	3150.7
445.134	Negative	1.65498e-06	918.947	318.473		518.794	Positive	0.619797	2044.14	1656.7		526.343	Negative	0.628607	3120.78	3486.47		390.123	Positive	0.109578	815.405	611.573		376.05	Positive	0.217116	3550.34	1050.62
445.294	Positive	0.068207	520.553	63.2465		520.522	Positive	0.987476	1877.98	1869.78		528.306	Positive	0.0227079	631.546	933.67		391.092	Negative	0.0550213	3549.03	4067.14		377.133	Negative	0.376229	53629.2	35084.8
447.167	Positive	1.63531e-08	7817.27	655.553		520.948	Negative	0.0249177	6569.61	651.989		528.359	Negative	0.67386	1297.37	1442.92		391.991	Positive	0.340232	580.921	697.195		377.988	Positive	0.473666	25911.3	20553.8
454.116	Negative	0.00153975	305.756	205.432		522.361	Positive	0.40997	2227.35	2688.94		534.283	Positive	0.361171	595.662	459.082		393.019	Negative	0.156671	5920.77	7193.81		379.112	Negative	0.317395	22575	14406.8
455.133	Negative	6.54257e-06	561.55	279.163		524.688	Positive	0.497151	2333.63	1646.43		535.648	Positive	0.854135	558.426	593.11		393.05	Positive	0.311309	1604.56	2047.62		381.097	Positive	0.230025	12127.6	5122.86
458.978	Negative	0.215611	853.422	1004.62		526.295	Negative	0.00199031	827.284	2056.66		536.971	Negative	0.212761	639.77	227.647		397.038	Positive	0.912047	1156.3	1210.08		381.209	Negative	0.328872	6885.13	9119.75
460.166	Negative	1.23433e-11	1310.05	380.31		528.298	Negative	0.0375618	304.395	695.059		542.307	Positive	0.582709	665.208	770.414		399.129	Positive	0.260656	601.673	1537.1		383.077	Negative	0.718467	10304.5	11096.7
461.125	Positive	6.35601e-07	991.779	358.557		528.339	Positive	0.175026	386.303	512.141		544.327	Positive	0.18987	2509.87	3860.01		402.196	Positive	0.398468	1193.5	1980.34		383.091	Positive	0.223364	1426.3	832.954
461.171	Negative	3.5396e-11	1581.25	522.956		534.302	Positive	0.00383565	440.46	1157.47		546.347	Positive	0.00484593	1439.6	2090.25		402.935	Negative	0.193451	4496.25	3353.76		383.942	Positive	0.623164	7230.79	6637.97
462.752	Positive	8.11769e-05	4388.68	1399.69		536.935	Negative	0.415507	472.481	333.568		547.893	Positive	0.217622	632.523	808.518		404.929	Positive	0.017674	35988.67	6366.66		384.979	Negative	0.0969139	38643.2	20476.7
469.122	Positive	4.79776e-07	5525.8	710.94		540.795	Positive	0.246033	3276.23	1067.4		550.61	Positive	0.236568	452.575	685.827		407.071	Negative	0.057114	3314.25	3794.96		385.684	Positive	0.221964	596.911	477.171
473.169	Positive	4.56082e-05	421.495	245.579		542.781	Positive	0.362882	1099.82	248.919		551.133	Negative	0.135571	51.9606	120.401		409	Positive	0.968395	18880.1	18189.2		387.102	Positive	0.166634	2645.51	1507.42
477.01	Positive	1.39842e-07	889.568	277.973		544.348	Positive	0.834475	3396.16	3589.61		552.337	Positive	0.901163	427.353	412.931		411.112	Negative	0.502496	2486.26	2274.53		388.286	Negative	0.432958	7484.09	9430.64
478.437	Negative	0.000407628	237.71	458.069		546.661	Positive	0.317134	2540.72	1206.54		552.943	Negative	0.183611	142.391	78.0544		415.09	Positive	0.8607	852.289	835.866		389.17	Positive	0.253989	998.133	756.476
478.76	Positive	0.379359	2167.66	1590.45		547.422	Negative	0.0802438	249.095	23.3542		557.7	Positive	0.0194667	800.929	449.318		417.122	Negative	0.194764	4204.88	4549.66		390.09	Positive	0.218602	1121.02	1367.15
481.041	Negative	3.51359e-06	699.516	203.964		550.59	Positive	0.236813	783.369	581.172		559.051	Negative	0.277326	129.352	55.0755		418.006	Positive	0.0157547	1291.68	710.595		391.08	Negative	0.324631	4048.05	4639.23
481.07	Positive	7.01988e-08	971.599	374.704		552.933	Negative	0.794823	87.0094	80.0286		559.609	Positive	0.0617257	1307.83	815.569		419.09	Negative	0.028635	2538.78	2827.36		391.917	Positive	0.603412	2315.18	2089.49
483.063	Negative	7.33618e-07	386.709	135.06		557.655	Positive	0.445758	1287.23	1610.07		563.886	Positive	0.333266	534.377	411.704		419.666	Positive	0.0524448	2173.55	1595.1		393.008	Negative	0.446287	9416.28	11348.3
483.217	Positive	8.02703e-05	1148.03	278.302		557.974	Negative	0.0257321	250.802	42.9162		566.31	Positive	0.960762	699.742	693.314		420.902	Positive	0.567572	5139.87	3779.32		393.925	Positive	0.242303	2579.02	1764.16
485.103	Positive	3.88922e-09	4494.66	670.842		558.979	Negative	0.0178401	918.181	72.4013		568.441	Positive	0.155909	1007.35	710.813		421.076	Negative	0.447744	3073.82	3243.99		394.99	Negative	0.278091	5107.45	3094.75
493.192	Negative	4.7123e-06	383.806	132.508		560.274	Positive	0.00370286	440.386	896.202		570.35	Positive	0.942648	1136.86	1150.35		422.027	Negative	0.193895	6894.21	5015.62		395.138	Positive	0.255568	1309.82	971.557
494.295	Positive	0.0161724	2109.92	698.926		562.155	Positive	0.0115772	377.005	644.393		577.496	Positive	0.97678	666.822	662.743		422.792	Positive	0.851877	848.707	801.147		397.132	Positive	0.335051	1627.24	1333.82
496.258	Positive	0.259341	5556.8	4613.07		564.928	Positive	0.9597	219.117	221.424		578.956	Negative	0.163798	98.1229	40.7751		424.859	Negative	0.368257	3927.75	3242.3		397.143	Negative	0.609304	13248.1	10970.3
497.078	Negative	6.14348e-07	3232.32	702.079		566.391	Positive	0.433536	1469.29	2061.98		579.042	Positive	0.328832	748.281	646.329		424.949	Positive	0.712395	2228.88	2823.76		398.386	Positive	0.435083	1374.14	2200.52
498.323	Positive	6.86591e-06	2779.54	452.534		568.829	Positive	0.722555	305.13	255.737		581.062	Positive	0.413015	1751.88	1367.98		426.897	Negative	0.567476	2201.85	2021.32		399.11	Negative	0.389001	8246.05	6202.09
499.218	Negative	3.66486e-09	531.278	165.012		570.362	Positive	0.263767	741.861	963.168		599.36	Negative	0.877324	2494.48	2419.06		426.957	Positive	0.167605	1309.54	2546.2		400.394	Positive	0.195813	1768.66	4549.48
500.435	Negative	1.72114e-07	222.512	2115.12		572.299	Positive	0.738494	442.649	473.657		599.479	Positive	0.589591	378.314	313.284		428.992	Positive	0.0365107	724.245	979.775		401.066	Negative	0.657379	6111.36	5551.67
500.838	Positive	0.0140352	1815.87	1096.69		575.462	Positive	0.010505	551.183	317.047		603.519	Positive	0.672585	828.293	914.888		429.083	Negative	0.209387	3626.08	4026.36		402.346	Positive	0.217869	1016.99	1368.33
502.219	Positive	0.0031468	352.15	761.797		577.51	Positive	0.251391	1686	1308.09		605.539	Positive	0.163498	1936.16	3274.03		430.191	Positive	0.419218	1234.85	2564.77		402.975	Negative	0.272199	5943.61	5129.5
506.197	Positive	1.3318e-06	761.326	195.451		578.884	Negative	0.035951	841.481	46.5942		606.238	Negative	0.705696	477.204	390.25		431.104	Negative	0.206828	3621.09	4026.36		403.852	Positive	0.689855	1392.92	1206.3
506.949	Positive	8.79722e-08	2874.19	290.484		578.889	Positive	0.563354	1124.61	1520.35		607.197	Positive	0.379538	1233.07	1630.62		432.199	Positive	0.000153908	2641.589	913.324		405.021	Negative	0.352223	3449.04	3281.19
510.052	Positive	0.223367	951.035	828.316		580.887	Negative	0.0386193	216.718	40.9633		608.98	Positive	0.717117	642.233	575.065		435.086	Negative	0.585672	3907.66	4063.83		405.86	Positive	0.773762	1902.59	1857.78
512.021	Positive	0.0075881	432.063	570.887		582.303	Positive	0.0121532	423.643	1069.39		611.919	Positive	0.466122	335.47	257.522		437.106	Negative	0.0881268	3835.63	3244.54		407.019	Negative	0.406129	2311.13	2484.53
513.015	Negative	0.10823	303.138	403.645		592.767	Positive	0.932727	667.634	687.805		613.187	Negative	2.70065e-05	643.577	175.243		437.162	Positive	0.430029	1339.74	1113.31		407.143	Positive	0.298068	1007.29	870.352
515.002	Negative	1.24027e-05	460.157	109.704		596.992	Negative	0.645615	189.255	164.049		614.162	Positive	0.072608	3609.72	1376.35		439.058	Positive	0.94893	644.962	637.171		409.118	Negative	0.86582	4933.09	5015.56
516.819	Positive	2.52675e-06	9883.92	4038.03		599.318	Negative	0.000588998	1080.41	3606.35		615.179	Positive	0.0806951	3055.05	1009.9		439.158	Negative	0.500593	6138.19	5722.86		409.136	Positive	0.629955	597.579	723.486
518.224	Positive	0.00028753	6309.08	2461.62		599.469	Positive	0.58632	569.36	510.526		615.185	Negative	7.90899e-06	19093.7	5751.28		441.002	Positive	0.316852	737.015	916.322		411.15	Negative	0.100491	9395.78	6418.61
520.243	Positive	0.00815205	4329.23	2432.99		602.061	Positive	0.259193	433.902	362.759		616.168	Positive	0.0886624	40915.1	15711.9		441.038	Negative	0.5446	4491.6	4141.75		413.094	Negative	0.628876	2680.37	2578.77
521.016	Negative	4.11479e-10	111565	31991.3		603.524	Positive	0.273609	1389.1	1068.04		616.191	Negative	5.61468e-06	13423.4	4026.27		442.929	Negative	0.486505	6914.99	5622.9		415.097	Negative	0.0519829	3706.26	3052.47
522.287	Positive	0.344291	4462.88	3540.18		604.569	Positive	0.672501	1100.87	1040.32		617.171	Positive	0.092316	52473.2	22089.7		443.048	Positive	0.584138	1113.52	987.015		415.756	Positive	0.230236	1693.25	1363.36
524.311	Positive	6.20645e-07	11106.3	2132.69		605.544	Positive	0.166206	1382.19	1682.76		618.878	Positive	0.0011089	38641	17502.8		444.932	Negative	0.889885	3185.64	3121.95		417.035	Negative	0.607661	11367.6	10100.8
526.43	Negative	1.16829e-06	250.685	943.481		606.098	Negative	0.628396	217.504	152.905		619.324	Negative	0.54727	336.681	375.97		444.942	Positive	0.000178011	831.863	1162.33		417.767	Positive	0.4915	926.753	809.922
532.54	Positive	3.41232e-05	1227.72	473.057		609.71	Positive	0.308616	415.115	609.566		620.835	Positive	0.349002	4752.74	2799.32		447.112	Negative	0.021534	11990.8	7634.61		419.114	Negative	0.38229	3703.51	3528.57
534.236	Positive	0.0040202	2615.52	4084.64		613.125	Negative	0.430552	538.801	378.249		625.502	Positive	0.807682	587.043	620.386		448.186	Positive	0.237061	944.754	739.169		419.147	Positive	0.370406	1361.03	1085.1
535.113	Negative	6.04334e-07	434.502	136.955		614.141	Positive	0.654575	2426.08	2059.17		627.522	Positive	0.3735	1655.42	2370.75		449.127	Negative	0.966237	5495.28	5545.25		419.691	Positive	0.573699	7372.72	6496.11
536.994	Negative	0.0350484	19530.2	25715.5		615.123	Negative	0.616205	15334.9	12311.6		629.207	Positive	0.403597	794.81	1049.08		449.18	Positive	0.0318779	3641.932	1155.69		421.081	Negative	0.517002	4709.64	5068.53
538.993	Positive	0.152941	2806.08	2148.26		615.158	Positive	0.59484	3522.38	2901.01		630.169	Positive	0.0571094	2151.71	1091.39		451.107	Negative	0.842612	4461.06	4387.55		421.685	Positive	0.520438	2904.6	2568.61
540.491	Positive	0.239278	787.787	386.341		616.162	Positive	0.769126	39260.7	35432.9		631.169	Negative	7.41557e-06	2536.81	405.233		453.133	Negative	0.807771	6961.02	7147.18		422.021	Negative	0.0884433	13049.8	7903.4
542.52	Positive	0.000315279	15338	4435.57		617.165	Positive	0.828301	49063.7	52365.1		631.185	Positive	0.045995	3374.98	1355.67		453.418	Positive	0.0509157	1995.93	748.765		423.051	Positive	0.20995	4483.64	1173.14
542.538	Negative	0.0211327	212.075	137.449		619.185	Positive	0.794698	5639.01	5182.55		633.149	Positive	0.00131069	2077.33	830.531		455.154	Negative	0.861039	15115.4	15391.2		425.045	Positive	0.0919729	2525.76	1069.97
544.284	Positive	4.55021e-06	12312.6	5009.53		619.247	Negative	0.136908	244.746	395.457		634.818	Positive	0.0785182	1110.56	676.424		456.885	Positive	0.0660898	683.491	1014.72		425.234	Negative	0.890405	5221.34	5000.97
546.293	Positive	5.83664e-07	15111.8	2462.35		623.226	Positive	0.548966	372.579	421.807		636.348	Negative	0.478585	278.527	224.619		457.134	Negative	0.133858	4985.04	4261.94		426.83	Positive	0.991218	8479.15	8984.11
547.499	Negative	3.90103e-09	8173.41	1122.34		625.511	Positive	0.224208	1155.73	934.267		637.183	Negative	0.00027928	2599.33	549.77		458.995	Positive	0.0716633	948.917	778.745		426.902	Negative	0.0253338	3898.16	2599.4
550.558	Positive	0.00837293	1220.69	712.803		627.531	Positive	0.491331	3239.51	2806.37		638.151	Positive	0.0360162	1367.83	695.533		459.061	Negative	0.195478	4757.13	4125.13		429.116	Negative	0.926225	4996.5	5037.58
552.937	Negative	1.34259e-06	2137.12	9900.88		630.165	Positive	0.686227	2041.67	1743.43		639.154	Positive	0.0363572	2357.68	667.727		460.071	Negative	0.141119	4931.8	4048.68		430.385	Positive	0.307622	1080.81	1872.24
555.22	Positive	0.028612	964.995	2288.53		631.115	Negative	0.534453	1556.87	1082.34		640.937	Positive	0.261772	1552.3	996.157		461.03	Positive	0.552289	1047.69	822.163		431.107	Negative	0.873508	4949.06	4879.52
555.529	Negative	0.019793	333.164	453.94		631.182	Positive	0.553752	2962.46	2389.05		642.503	Negative	0.298956	474.225	593.853		461.082	Negative	0.349685	6684.15	6060.3		433.104	Negative	0.114766	5447.12	4702.28
558.069	Negative	5.87755e-10	7532.3	1185.85		633.606	Positive	0.59229	1199.81	1102.55		644.525	Negative	0.526052	377.284	427.662		462.926	Positive	0.652357	972.806	1151.35		433.188	Positive	0.0784552	1505.23	1265.71
558.501	Positive	0.118865	4523.2	5807.01		635.585	Positive	0.820215	2426.12	2256.76		653.149	Negative	4.36604e-05	915.427	218.306		465.106	Negative	0.493598	3652.51	3388.04		435.06	Negative	0.43219	3284.98	3052.72
559.068	Negative	1.73193e-10	21225	3988.73		637.172	Negative	0.702477	3225.5	2591.09		653.544	Positive	0.518307	581.735	692.211		466.942	Positive	0.526056	595.301	649.546		435.586	Positive	0.577012	1089.58	968.384
560.245	Positive	0.435587	3618.17	3310.79		638.177	Positive	0.341608	1754.75	1187.54		654.691	Positive	0.835216	599.341	564.88		468.866	Positive	0.866384	671.456	688.375		437.115	Negative	0.0238088	7168.28	5750.71
562.248	Positive	0.198401	2991.7	2281.32		639.18	Positive	0.715486	3681.13	3099.68		655.133	Positive	0.106343	1815.62	895.084		471.013	Positive	3.53273e-05	1402.11	769.846		437.789	Positive	0.290314	1007.22	1251.39
563.007	Negative	2.75048e-07	849.055	240.343		645.143	Positive	0.515173	516.376	438.967		656.941	Negative	0.290555	152.215	76.955		471.133	Negative	0.287225	2305.72	2528.96		439.135	Negative	0.886686	10305.2	10596.3
566.266	Positive	0.00518599	3165.66	1977.14		653.135	Negative	0.796465	678.425	589.294		656.944	Positive	0.176676	1118.23	764.363		472.965	Positive	0.429734	1022.19	892.499		439.657	Positive	0.241638	1100.35	786.077
566.74	Negative	8.86339e-05	172.389	585.723		653.531	Positive	0.722527	967.983	913.581		659.533	Negative	0.367937	261.779	228.709		473.277	Negative	0.289165	7739.71	6112.64		441.208	Negative	0.2321	5905.12	7782.06
568.125	Positive	3.38392e-05	3235.31	1171.5		654.117	Positive	0.971334	519.268	513.381		659.618	Positive	0.958118	367.628	363.372		475.028	Positive	0.294761	928.938	753.958		441.53	Positive	0.423389	1713.84	1506
568.927	Negative	9.92084e-05	227.767	1351.65		655.132	Positive	0.918997	1784.25	1856.51		661.123	Positive	0.0568995	432.777	191.984		475.11	Negative	0.720676	4405.38	4530.43		442.918	Negative	0.0698628	14706.2	7325.05
570.285	Positive	0.0123217	1523.03	936.897		656.89	Negative	0.0213688	1299.32	162.356		661.792	Positive	0.214283	560.92	440.23		476.924	Positive	0.0731432	1077.74	1548.03		443.171	Positive	0.838966	580.003	574.558
572.254	Positive	0.689185	551.838	511.876		657.461	Positive	0.134656	2828.54	1093.29		662.948	Positive	0.313468	860.633	637.771		477.108	Negative	0.948787	4361.75	4340.75		444.909	Negative	0.0358102	6152.85	3411.29
574.041	Negative	0.619726	831.719	782.99		659.258	Positive	0.145973	2125.87	498.517		664.968	Positive	0.447649	651.312	475.588		479.111	Negative	0.0758881	6838.72	8880.06		445.583	Positive	0.0157187	1339.75	909.205
575.047	Negative	0.644542	3613.03	3420.81		660.109	Negative	0.107519	200.781	128.29		667.573	Positive	0.0412685	568.171	257.875		480.109	Negative	0.15558	7273.13	9098.98		447.099	Negative	0.33341	31836.6	16080.6
577.161	Positive	0.540889	3614.56	1895.9		661.223	Positive	0.255523	1599.46	955.756		668.158	Positive	0.559406	927.616	807.217		480.911	Positive	0.337599	992.296	1312.14		447.145	Positive	0.170473	670.139	554.55
578.95	Negative	1.67729e-07	4713.74	809.088		666.462	Positive	0.139595	1266.46	857.548		672.901	Negative	0.868314	112.337	115.255		485.203	Negative	0.845303	6775.3	6962.02		448.104	Negative	0.289219	12969	6983.55
579.021	Positive	0.250952	3025.21	3600.89		672.87	Negative	0.0306934	116.75	77.5096		673.536	Negative	0.852528	536.628	554.504		487.018	Positive	1.00653e-05	1404.624	577.401		449.208	Positive	0.395457	955.717	1834.71
580.955	Negative	1.54812e-06	1105.23	243.716		673.529	Negative	0.0112152	276.976	411.611		675.569	Positive	0.635535	424.847	507.105		490.81	Positive	0.367404	837.902	2576.06		451.111	Negative	0.788339	5548.43	5383.08
582.261	Positive	7.31258e-05	1481.05	2483.54		676.968	Positive	0.694359	4876.25	5697.87		677.088	Positive	0.536779	1956.85	1538.31		492.088	Negative	0.0513593	3045.54	2359.16		451.578	Positive	0.929716	662.382	627.297
583.383	Negative	0.58611	473.232	526.178		678.311	Negative	0.240802	161.148	48.8224		678.94	Positive	0.760493	4603.28	4001.38		492.901	Positive	0.00232158	1348.48	752.142		453.131	Negative	0.773121	9931.03	9489.85
584.229	Positive	0.396705	2470.06	2748.67		678.974	Positive	0.990285	940.16	944.981		683.482	Positive	0.0216847	767.076	358.128		493.092	Negative	0.487113	5255.78	4703.58		453.558	Positive	0.201229	759.294	667.883
585.399	Negative	1.25676e-07	772.845	149.953		679.133	Negative	0.221678	93.2498	34.165		685.571	Positive	0.906242	904.78	919.317		494.825	Positive	0.283077	907.824	1496.9		455.128	Negative	0.110727	52503.8	36478.4
588.207	Positive	5.39158e-09	480.816	1228.29		683.377	Positive	0.788315	1316.49	1434.33		687.55	Negative	0.206284	7217.33	9079.52		495.011	Negative	0.219485	2992.98	3490.17		455.273	Positive	0.200126	726.583	649.49
590.002	Negative	0.000112972	376.281	1166.5		685.383	Positive	0.756179	929.225	1026.13		688.497	Positive	0.781106	764.286	806.781		496.861	Positive	0.308733	981.93	1209.01		456.445	Positive	0.281306	380.099	1106.19
592.527	Positive	0.00371971	1662.47	823.05		687.488	Negative	0.0129445	1914.23	3849.84		689.561	Negative	0.482702	1223.41	1420		497.105	Negative	0.433303	6661.14	6217.12		457.125	Negative	0.0387279	6993.82	5733.7
593.143	Positive	0.263809	1529.77	793.375		688.463	Positive	0.652062	1087.36	1206.09		689.57	Positive	0.292546	1575.27	2005.46		498.127	Negative	0.559588	7861.74	7455.77		457.504	Positive	0.263263	3568.99	2276.1
594.934	Negative	0.752456	678.19	716.666		689.522	Positive	0.232361	1229.71	1466.09		692.969	Positive	0.0188028	1900.69	1258.04		498.841	Positive	0.102043	1100.77	1530.8		459.051	Negative	0.260893	5975.2	5046.73
596.116	Negative	4.24117e-10	970.019	148.486		689.533	Negative	0.0396059	382.748	603.903		694.961	Positive	0.701519	2154.08	1862.56		499.149	Negative	0.878741	11864.6	11701.4		461.124	Negative	0.114829	10628	8338.26
597.127	Negative	6.76341e-10	2288.41	353.441		692.921	Positive	0.0244945	1075	2179.5		699.531	Negative	0.860972	372.967	361.659		500.905	Negative	0.473029	4628.35	3876.28		461.143	Positive	0.754144	1010.32	949.768
599.144	Positive	0.00964323	774.377	345.891		694.92	Negative	0.00983553	144.637	59.4866		700.56	Negative	0.480765	520.349	461.298		500.932	Positive	0.398968	761.19	848.697		463.045	Negative	0.466705	4713.7	4505.73
599.449	Negative	3.80359e-09	207.555	1429.04		696.583	Negative	0.713567	275.293	255.365		701.559	Negative	0.328649	1611.71	1937.24		503.023	Positive	0.0526167	1465.93	948.432		463.165	Positive	0.363495	787.135	735.04
604.169	Positive	0.000123955	245.993	767.498		697.478	Positive	0.67647	459.407	494.99		701.564	Positive	0.832662	459.372	488.248		504.752	Positive	0.526229	800.292	1086.12		465.256	Negative	0.0660129	2379.47	3842.89
605.487	Positive	3.98432e-05	1103.43	2314.52		698.147	Positive	0.20418	243.085	121.936		703.584	Positive	0.507688	19835	26875.9		505.076	Negative	0.997952	2662.97	2662.57		467.168	Negative	0.45034	3382.19	3993.5
606.198	Negative	3.993e-06	132.549	1854.61		699.544	Negative	0.6471	238.348	255.053		705.562	Positive	0.0863471	9300.31	13721		507.068	Negative	0.0287822	3456.76	4674.62		469.082	Negative	0.31325	8191.47	4087.55
609.146	Positive	0.471224	1512.16	1294.91		700.455	Negative	0.633718	316.363	339.139		707.54	Positive	0.53389	3680.45	4296.96		507.094	Positive	0.738049	887.028	829.498		469.216	Positive	0.0822493	1070.57	853.072
613.093	Negative	0.445284	439.687	388.15		701.53	Negative	0.229207	464.274	587.299		710.173	Positive	0.909685	1368.05	1417.24		508.037	Negative	0.0392382	18083.6	28447.1		471.112	Positive	0.282642	3268.6	921.378
614.127	Positive	0.0126238	290.706	1403.11		703.581	Positive	0.0510831	15113.8	21637.5		713.433	Positive	0.916281	853.528	871.561		509.036	Negative	0.0392382	18083.6	28447.1		471.155	Negative	0.719009	4104.97	3947.97
615.121	Positive	0.0128619	415.448	2106.86		706.548	Positive	0.179466	6125.3	8204.15		714.551	Negative	0.0106516	630.261	312.436		509.799	Positive	0.249835	509.795	1159.95		473.204	Positive	0.0508018	1283.18	980.183
615.227	Negative	0.000271191	271.263	6891.77		707.928	Positive	0.1696	2660.04	3074.2		715.591	Negative	0.48751	3057.21	2696.35		510.005	Negative	0.0661367	6113.49	17273.1		473.287	Negative	0.587998	5965.38	6778.11
616.107	Positive	3.7963e-06	2449.05	33281.8		711.481	Positive	0.933545	1002.32	985.158		716.567	Negative	0.0929173	2829.32	1978.26		510.803	Positive	0.173023	702.4	2301.88		475.196	Negative	0.0470149	7750.76	5673.51
616.233	Negative	0.000866876	609.589	5123.65		712.178	Positive	0.342741	868.236	602.589		717.525	Negative	0.877351	3267.44	3167.64		512.008	Negative	0.167295	4448.2	7338.92		475.226	Positive	0.00284577	1027.8	832.697
617.148	Positive	6.67617e-07	3846.78	46108.8		714.426	Negative	0.658406	1301.11	1166.27		717.598	Positive	0.490054	1684.18	2218.86		514.986	Negative	0.148451	1750.86	2409.58		477.128	Negative	0.154494	9391.4	7225.35
619.407	Negative	0.00889443	176.665	409.134		716.459	Negative	0.562312	4258.73	3709.28		719.59	Positive	0.194915	1025.99	1278.87		515.041	Positive	0.00453303	884.72	648.204		477.429	Positive	0.532722	1689.78	1425.72
621.441	Positive	0.0048869	691.984	321.247		717.584	Positive	0.17527	1120.48	1475.64		720.566	Positive	0.612396	3987.6	4677.31		517.043	Negative	0.0957068	2863.4	3232.56		478.488	Positive	0.198518	1023.34	885.598
623.191	Positive	0.125354	702.369	817.019		718.486	Negative	0.00491314	913.979	1466.32		722.54	Negative	0.603175	507.383	549		517.836	Positive	0.78358	835.669	867.698		479.149	Negative	0.58704	14199.6	16091.1
627.47	Positive	4.17492e-06	647.905	1847.54		718.573	Positive	0.555647	1921.82	2071.7		722.558	Positive	0.930601	1864.65	1908.46		518.721	Positive	0.277809	717.628	4274.67		481.134	Negative	0.350025	9937.88	8550.12
629.055	Positive	0.000112054	779.089	2207.37		720.552	Positive	0.184889	4709.53	6030.45		725.553	Positive	0.913986	7430.78	7071.22		519.087	Negative	0.0736532	5579.47	4266.7		481.193	Positive	0.577057	2215.76	2137.25
630.135	Positive	0.00130962	457.394	1630.33		722.464	Negative	0.00081638	222.348	494.875		726.566	Negative	0.45594	430.563	370.876		520.932	Negative	0.553201	7041.76	5705.72		483.172	Negative	0.871259	5910.4	5766.53
631.161	Positive	9.81952e-06	601.415	3280.16		723.896	Positive	0.240435	1379.98	1819.63		727.42	Positive	0.879044	7789.13	8334.62		522.402	Positive	0.65597	2634.52	3168.45		483.187	Positive	0.54991	772.304	726.671
633.744	Positive	0.928072	1106.17	1085.92		725.54	Positive	0.95378	15125	15312.7		728.577	Negative	0.30615	431.082	349.169		527.087	Positive	0.982083	1709.6	1730.81		485.125	Positive	0.15107	969.343	601.788
635.33	Positive	3.19183e-07	953.432	1761.16		726.209	Positive	0.27128	11297.8	6752.85		729.6	Negative	0.972389	386.873	384.265		527.106	Negative	0.0361722	2049.05	2380.15		485.227	Negative	0.940717	10582.8	10426.2
636.361	Negative	3.96752e-05	122.874	398.584		726.476	Negative	0.13239	354.259	254.656		730.581	Negative	0.132578	449.752	334.065		532.691	Positive	0.356119	1076.28	1389.29		487.142	Negative	0.505554	2770.57	2642.16
637.184	Negative	0.00344675	161.365	2502.24		728.468	Negative	0.0658177	339.512	212.412		731.613	Positive	0.362033	6484.86	9351.44		535.981	Positive	0.609101	959.413	868.99		487.161	Positive	0.464779	748.94	648.784
638.133	Positive	0.00512867	576.018	1433.59		728.479	Positive	0.248661	1670.07	1257.01		733.591	Positive	0.34072	3609.06	4217.8		539.053	Negative	0.480761	1700.83	1884.92		489.109	Negative	0.345738	5072.82	4509.64
639.131	Positive	0.000281849	868.476	4465.47		730.471	Negative	0.369052	397.537	327.164		734.566	Positive	0.569768	32263	39827.5		540.108	Positive	0.034957	1450.9	1050.03		490.688	Positive	0.110886	2076.58	3944.7
644.394	Positive	5.2931e-05	1270.53	568.498		730.528	Positive	0.134857	2172.89	1666.27		736.544	Positive	0.672625	11767.3	13728.7		541.105	Negative	0.239331	2933.81	3911.17		491.1	Negative	0.405102	4976.03	4504.68
647.757	Positive	0.0713672	372.349	208.377		731.615	Positive	0.0229032	3882.66	6410.69		736.554	Negative	0.432637	228.162	203.784		543.147	Positive	0.00388933	1135.66	650.899		492.128	Negative	0.948204	6428.9	6497.68
650.327	Positive	0.0897264	367.227	253.8		732.562	Positive	0.173814	19045.9	15017.5		738.286	Positive	0.685511	2747.45	3495.23		545.053	Negative	0.0239513	2135.47	2576.25		493.086	Positive	0.828993	5170.48	5037.87
651.926	Positive	1.35246e-05	755.032	289.11		734.569	Positive	0.125701	51605.8	69467		738.535	Negative	0.0390684	719.889	416.304		546.661	Positive	0.551794	1674.29	2691.32		493.133	Negative	0.721121	10752.3	11446.6
653.129	Positive	0.00132496	446.686	711.979		738.462	Negative	0.482994	1218.99	990.084		740.557	Negative	0.0335154	1030.39	547.689		549.101	Negative	0.0308874	1928.29	2233.58		495.118	Negative	0.316123	3897.87	3495.32
653.162	Negative	0.00223533	97.3559	951.45		739.501	Positive	0.348129	1065.78	1236.63		741.539	Positive	0.274117	4360.44	3006.29		550.397	Positive	0.539459	1927.06	2579.42		496.488	Positive	0.269784	1339.82	840.189
654.1	Positive	0.00170956	449.091	896.545		740.212	Positive	0.0376313	2395.73	1494.28		742.568	Negative	0.0988718	3380.86	2285.9		551.069	Negative	0.0305681	1925.79	2233.58		497.167	Negative	0.885891	13498.8	13075.2
655.098	Positive	9.03717e-05	769.641	4408.33		740.442	Negative	0.926393	3709.39	3628.58		743.468	Positive	0.8162	6539.89	6013.21		555.087	Negative	0.845548	2395.12	2432.26		497.311	Positive	0.564955	2856.76	2611.74
656.978	Negative	5.02345e-10	40833.8	4843.01		741.504	Positive	0.0234946	4796.55	6573.49		744.578	Negative	0.549354	4517.44	4105.4		557.046	Positive	0.311678	1936.94	1436.43		499.199	Negative	0.482351	15761.3	14268.5
659.746	Positive	0.0749423	1014.53	748.997		742.475	Negative	0.926393	3709.39	3628.58		746.588	Positive	0.925738	5829.75	5969.16		557.078	Negative	0.773007	3848.28	3757.63		499.249	Positive	0.402113	2519.85	2171.97
660.188	Negative	0.0352551	270.494	180.611		744.49	Negative	0.076576	3175.52	4336.2		747.559	Negative	0.326254	820.111	672.669		559.011	Negative	0.388425	4130.62	3590.06		500.862	Negative	0.0660236	6088.65	3220.08
661.769	Positive	0.000947285	3516.32	1360.23		744.545	Positive	0.441679	3198.86	3518.71		748.558	Negative	0.180044	899.578	749.592		560.937	Positive	0.671092	1415.81	1574.13		501.159	Positive	0.15325	1215.67	1021.9
666.445	Positive	0.00167502	1322.85	828.61		746.58	Positive	0.390095	10450.9	8986.45		748.594	Positive	0.597986	6282.17	7098.05		561.091	Negative	0.694696	1942.86	1998.28		502.864	Negative	0.0102189	5838.02	3869.84
667.538	Positive	0.0287812	613.969	1034.95		747.469	Negative	0.00506324	526.311	821.914		750.568	Negative	0.680474	1265.32	1195.29		563.106	Negative	0.0485479	1577.86	1848.94		503.125	Positive	0.235071	1569.93	1349.64
669.577	Positive	5.14779e-05	783.495	335.148		748.467	Negative	0.00558703	608.1	1139.06		750.599	Positive	0.840267	2494.62	2373.69		565.103	Negative	0.216506	2162.9	2380.92		505.026	Negative	0.109577	8495.41	4157.48
671.544	Positive	7.2115e-05	1597.25	400.366		748.586	Positive	0.305625	8964.63	10653.3		753.582	Positive	0.921864	2545.38	2474.57		574.795	Positive	0.102861	1051.77	834.584		505.175	Positive	0.957715	599.54	595.054
672.405	Positive	5.27777e-06	2139.03	672.733		749.882	Positive	0.56859	4948	5579.01		754.543	Positive	0.362895	2263.16	1653.69		576.97	Positive	0.985814	610.62	609.846		507.111	Negative	0.608059	6976.61	6313.42
672.956	Negative	0.000687462	7054.88	4395.91		750.489	Negative	0.00459341	746.482	1258.09		754.601	Negative	0.662854	263.914	242.615		578.141	Positive	0.913392	1027.06	1014.42		507.155	Positive	0.0640375	703.979	517.234
675.011	Positive	0.000238945	877.137	459.583		752.48	Negative	0.513437	361.403	402.952		755.532	Positive	0.922453	3712.86	3626.94		578.885	Negative	0.697056	3576.08	3212.52		508.132	Negative	0.518517	7923.64	9084.76
677.012	Positive	0.266777	16289.4	18012.3		752.529	Positive	0.00902536	1755.25	1016.16		756.549	Positive	0.97806	23569.2	23755.5		581.085	Negative	0.852716	2507.02	2540.72		509.107	Positive	0.254206	1072.19	714.988
682.944	Negative	1.21836e-07	1182.57	128.197		753.588	Positive	0.232049	3147.28	3867.21		758.556	Positive	0.864623	19717.1	18711.6		587.036	Positive	0.287464	2897.79	2156.33		509.113	Negative	0.43497	33613.9	39817.1
683.451	Positive	0.00144014	944.76	1976.57		754.536	Positive	0.0229336	12094.5	7010.52		760.544	Negative	0.0166934	728.647	349.815		588.932	Positive	0.114017	776.734	670.696		511.106	Negative	0.527005	4478.31	3983.53
685.433	Positive	0.00253823	1801.89	1141.46		756.542	Positive	0.335123	26089	21969.3		760.589	Positive	0.71025	53768.9	60636.6		591.11	Negative	0.0893893	1605.57	1807.91		511.212	Positive	0.511559	810.072	755.564
687.647	Negative	1.68893e-07	1222.6	3539.73		758.403	Negative	0.338695	226.762	164.797		762.561	Negative	0.0621109	1846.6	1147.03		591.247	Positive	0.323972	1479.56	869.651		513.192	Positive	0.38097	2195.4	3225.21
688.386	Positive	0.40099	2319.72	2133.15		758.576	Positive	0.288402	43969.5	35804.3		762.609	Positive	0.166768	33193.1	40138.9		593.101	Negative	0.662493	2116.67	2175.61		513.248	Negative	0.350635	10502.3	8700.38
688.911	Negative	0.00132784	1092.08	2560.47		760.435	Negative	0.226691	1701.67	1214.35		764.501	Negative	0.0621109	1846.6	1147.03		594.342	Positive	0.0309008	373.68	260.522		515.057	Negative	0.83693	5567.8	5394.1
689.534	Positive	0.00138152	1979.76	2450.76		760.583	Positive	0.582526	114462	104089		764.643	Positive	0.777858	7648.07	8464.76		595.094	Positive	0.739716	807.802	770.04		515.074	Positive	0.333937	1955.71	1415.18
690.984	Positive	0.834247	1586.81	1560.5		762.445	Negative	0.782182	590.732	626.35		766.564	Negative	0.436494	5565.3	4884.31		597.078	Negative	0.98251	2700.02	2705.26		517.089	Negative	0.109917	3831.02	3570.13
692.922	Positive	1.53962e-09	2641.27	11056.3		762.603	Positive	0.504169	31445.4	35537.6		768.557	Positive	0.985875	2288.23	2299.73		597.186	Positive	4.29295e-05	1518.778	398.627		518.573	Positive	0.914062	2848.94	2959.28
694.031	Negative	8.97711e-09	1434.96	119.855		764.442	Negative	0.869796	2343.8	2439.78		768.575	Negative	0.551194	1733.69	1566.4		599.105	Negative	0.498343	2102.53	2209.42		519.144	Negative	0.227226	12288.6	8569.92
695.03	Negative	3.76934e-09	4895.11	355.284		766.128	Negative	0.317993	4706.79	5950.18		769.56	Positive	0.566537	2961.07	2496.63		599.166	Positive	0.00566435	822.408	580.663		520.924	Negative	0.0764341	24586.1	11386.2
697.491	Positive	0.0215506	1855.45	1359.35		766.544	Positive	0.0684274	1797.35	1239.48		770.563	Positive	0.365156	3932.73	3226.65		602.121	Positive	0.0002743	758.022	475.49		523.038	Negative	0.0833204	5512.46	3204.87
698.963	Negative	0.852866	265.216	258.927		768.479	Negative	0.0652848	1065.74	1572.85		770.597	Negative	0.59389	688.56	628.098		605.69	Positive	0.997922	641.654	641.788		523.287	Positive	0.524185	16087.5	12431.5
699.063	Positive	0.00971981	2266.98	1169.77		768.567	Positive	0.0636202	7433.52	5131.09		771.643	Negative	0.71757	1579.92	1453.78		606.096	Negative	0.0269542	2183.79	2932.19		525.123	Negative	0.608435	2627.84	2525.48
700.406	Positive	0.0150588	1580.37	976.551		770.506	Negative	0.0248569	569.013	809.582		772.555	Positive	0.210535	7972.38	6256.15		611.1	Positive	0.000853466	646.958	392.293		527.191	Positive	0.151113	17826	5085.55
701.65	Negative	2.2969e-09	255.316	956.647		770.52	Positive	0.786243	7884.02	7625.25		774.559	Negative	0.252814	812.518	687.393		613.104	Negative	0.549742	2211.82	2306.56		529.189	Negative	0.659476	3297.57	3632.34
703.547	Positive	0.0137068	15242.3	24303.8		771.557	Negative	0.051237	429.536	643.139		774.603	Positive	0.809669	8608.74	8394.87		613.135	Positive	0.120194	1029.3	799.98		531.114	Negative	0.841681	2563.47	2597.65
704.558	Positive	0.392906	6321.3	7499.35		772.538	Positive	0.00116043	9759.3	15485.8		776.562	Negative	0.0434916	651.163	494.413		614.278	Positive	0.260663	1464.47	1155.27		533.128	Negative	0.0369222	4298.95	3311.62
704.883	Negative	0.0006583	167.715	658.763		773.155	Negative	0.971109	292.003	288.113		776.623	Positive	0.81525	3353.89	3468.86		619.046	Positive	0.0739838	962.223	763.924		533.243	Positive	0.535227	1686.93	2389.62
706.527	Positive	1.20487e-07	1544.44	4642.73		774.465	Negative	0.276332	534.019	629.354		778.574	Negative	0.0800604	425.198	333.643		620.048	Negative	0.228645	1717.07	2874.23		535.208	Positive	0.280573	1569.23	2576.57
707.525	Positive	2.3152e-07	635.98	2215.24		774.6	Positive	0.48777	10507.5	9422.3		780.552	Positive	0.418119	6475.98	4671.17		621.052	Negative	0.325157	2808.3	3589.73		537.299	Positive	0.230912	795.36	1933.37
710.341	Positive	8.36561e-06	1524.35	355.518		776.487	Negative	0.088948	504.506	665.45		780.561	Negative	0.381767	294.515	259.599		622.365	Positive	0.00320352	921.575	596.126		538.966	Negative	0.15983	3658.68	2842.8
711.009	Negative	6.34039e-08	873.847	433.034		778.466	Negative	0.327517	317.091	373.088		781.569	Positive	0.230437	2971.21	1789.85		625.129	Negative	0.145707	2182.09	2793.72		539.223	Positive	0.212364	1464.03	1085.64
711.517	Positive	0.00017953	4632.53	1959.91		778.543	Positive	0.0423202	3251.64	2097.86		782.189	Negative	0.000118916	726.065	279.915		625.209	Positive	0.000224513	751.817	426.055		540.395	Positive	0.0868386	1308.5	2382.72
714.912	Negative	2.62847e-05	888.283	249.316		780.549	Positive	0.045794	25749.8	16330.5		782.52	Positive	0.958348	23493.1	23084		627.121	Negative	0.0315212	1700.26	2028.9		543.183	Positive	0.110223	1214.32	740.787
715.044	Positive	0.0254212	857.302	1300.02		782.133	Negative	0.90504	542.479	507.338		784.592	Positive	0.61286	21715.1	23501.6		627.607	Positive	0.00259727	566.529	359.916		544.023	Negative	0.661477	3622.51	3905.77
715.688	Negative	6.27597e-12	246.826	1143.58		782.57	Positive	0.053258	90987.9	61951.3		785.663	Negative	0.77394	405.931	382.191		629.112	Negative	0.0382456	1709.64	1982.93		544.508	Positive	0.442302	1362.01	1211.22
716.425	Positive	0.000187088	1720.9	858.224		784.406	Negative	0.261274	230.986	156.842		786.557	Negative	0.633677	2391.87	2147.22		630.172	Positive	0.000414654	1174.840	563.667		546.585	Positive	0.727751	1523.39	1604.07
716.652	Negative	3.02264e-06	413.517	1556.55		784.576	Positive	0.219892	30276.2	24544.9		786.608	Positive	0.573939	24647	28155.8		631.139	Negative	0.0559537	3995.7	5540.75		549.206	Positive	0.186159	689.118	511.391
717.573	Positive	0.0627937	2031.64	2330.48		785.64	Negative	0.754307	167.158	155.449		788.562	Negative	0.0824448	19500.1	25096.1		631.483	Positive	0.361766	2102.04	1697.35		550.601	Positive	0.847582	5722.7	5720.46
717.622	Negative	1.98102e-09	97.5139	2443.7		786.451	Negative	0.937028	1286.78	1258.01		788.632	Positive	0.267878	20065.1	24559.5		632.988	Positive	0.24303	4246.05	3167.09		551.1	Negative	0.132806	3912.28	2971.79
719.691	Negative	5.93031e-11	203.869	700.103		786.583	Positive	0.467525	31376.2	27457.1		790.566	Negative	0.395003	2772.76	3131.77		633.095	Negative	0.00232353	2028.77	2549.44		553.285	Negative	0.475793	3375.6	5468.46
720.539	Positive	0.00991653	3378.41	4457.28		788.472	Negative	0.0455461	5228.1	7653.16		790.666	Positive	0.328311	6802.34	8556.2		634.035	Negative	0.184224	2350.8	5265.51		554.575	Positive	0.959257	1567.22	1696.68
723.147	Positive	0.00814635	495.945	939.241		788.631	Positive	0.958069	21629.6	21798.4		792.565	Negative	0.495776	1952.88	1738.91		635.075	Negative	0.184224	2350.8	5265.51		555.117	Negative	0.166188	4978.98	4127.18
723.902	Positive	0.00903015	1461.65	2969.09		790.476	Negative	0.0523707	1256.65	1785.64		794.575	Positive	0.609993	1657.88	1429.9		635.749	Positive	0.323416	983.377	1348.71		557.044	Negative	0.693245	3989.24	3838.8
725.511	Positive	0.684852	56797.2	52925.7		792.479	Negative	0.0741677	1860.18	2722.41		794.587	Negative	0.85511	1325.03	1361.92		636.044	Negative	0.152087	1443.73	11963.8		558.97	Negative	0.0692588	9192.39	5091.11
731.585	Positive	2.28192e-07	4014.54	7958.4		792.588	Positive	0.111064	2377.73	1771.39		796.558	Positive	0.234908	5046.49	3213.61		636.976	Positive	0.986563	1987.39	2004.61		561.086	Positive	0.659906	1726.7	1528.57
733.089	Negative	2.4328e-08	456.061	122.175		794.477	Negative	0.174073	949.035	1279.16		797.656	Negative	0.547746	1102.89	953.56		638.042	Negative	0.169541	1901.88	4762.75		561.102	Negative	0.000465931	2772.7	2330.49
733.554	Positive	2.08102e-06	2953.29	4988.57		794.581	Positive	0.0216413	5795.61	4216.63		798.55	Positive	0.0731824	13406.5	8547.91		640.255	Positive	0.00156339	1136.760	491.327		563.099	Negative	0.00178218	2557.58	2022.61
734.552	Positive	3.01948e-12	5598.77	35459.9		796.545	Positive	0.998956	12750.8	12748.9		799.672	Negative	0.888669	1354.81	1403.56		642.246	Positive	3.86588e-05	1091.779	293.158		565.073	Positive	0.418907	1157.21	1419.38
738.407	Positive	0.0424215	6990.38	5547.47		797.573	Negative	0.0107575	544.002	878.621		800.584	Positive	0.294395	8677.67	6709.98		643.221	Positive	0.00036675	1057.94	539.934		565.107	Negative	0.114262	2909.69	2096.51
739.542	Positive	0.0216051	5709.41	3563.57		798.552	Positive	0.085823	21300.8	31850.8		802.582	Negative	0.193547	457.869	541.44		645.201	Positive	1.46571e-05	896.645	458.876		567.081	Negative	0.253609	3101.35	2683.4
741.51	Positive	5.37899e-10	17048.9	56380.1		799.6	Negative	0.119808	318.473	458.063		802.618	Positive	0.537059	3616.47	3271.99		646.043	Negative	0.18207	1685.6	3468.91		573.244	Positive	0.113294	1533.4	6532.99
742.642	Negative	1.96985e-08	108.86	1116.74		801.555	Positive	0.0119759	5816.85	9529.81		804.555	Positive	0.684318	3721.36	3254.51		646.177	Positive	0.0265581	873.251	650.261		575.14	Positive	0.030353	1201.45	1916.21
744.664	Negative	8.78526e-12	157.575	2123.27		804.014	Positive	0.68592	1875.29	1531.54		806.575	Positive	0.972098	5483.11	5436.72		648.011	Negative	0.166387	1687.92	15631.3		577.134	Positive	0.162955	1331.5	1040.67
746.508	Positive	0.291075	2254.29	2849.28		804.557	Positive	0.991845	8014.33	7996.1		808.56	Negative	0.331283	2255.51	2004.97		648.408	Positive	0.133542	442.645	321.304		578.862	Negative	0.0372441	7869.95	3477.73
748.537	Positive	0.000620466	1655.58	3855.29		806.577	Positive	0.319208	13772.8	11471.4		808.594	Positive	0.972323	12783.6	12661.6		650.03	Negative	0.161082	1905.09	14447.3		579.184	Positive	0.657633	807.955	766.3
749.863	Positive	6.11058e-09	3287.09	7755.07		808.142	Positive	0.83907	5713.29	5097.08		810.542	Negative	0.331283	2255.51	2004.97		650.443	Positive	0.872395	755.739	706.858		580.865	Negative	0.0131204	3841.92	2509.07
750.654	Negative	6.63318e-06	122.811	459.482		808.399	Negative	0.319525	400.954	315.427		810.599	Positive	0.32865	16940.3	20622.6		651.726	Positive	0.428606	703.771	1373.71		581.345	Positive	0.261535	792.941	2063.89
753.568	Positive	0.0477684	12908	15985.5		808.584	Positive	0.203918	31397.1	24797.2		812.54	Negative	0.906511	1580.43	1553.13		653.051	Negative	0.261461	21646	15508.7		582.586	Positive	0.679358	795.039	995.357
756.521	Positive	2.12932e-10	15989.6	30970.2		810.438	Negative	0.0670399	796.254	1132.77		812.62	Positive	0.124442	10102.6	11847		655.016	Positive	0.0872371	5369.28	3258.42		583.073	Negative	0.223477	6181.75	3347.42
758.534	Positive	0.992149	11411.3	11382		810.604	Positive	0.204752	25803.3	21125.7		814.574	Negative	0.300472	783.465	909.173		656.893	Negative	0.949746	2295.43	2326.95		585.093	Negative	0.0065311	3392.95	2348.4
760.567	Positive	7.42348e-05	23669.6	44213.8		811.143	Negative	0.494197	369.602	435.447		815.579	Negative	0.023394	6254.71	9091.12		658.279	Positive	0.000119089	2361.498	571.684		587.298	Positive	0.471856	2261.17	3085.71
760.607	Negative	2.59793e-05	80.7643	829.457		812.461	Negative	0.211743	539.747	702.284		815.727	Positive	0.386115	6472.94	8247.82		659.004	Positive	0.744671	3418.04	2951.31		591.328	Positive	0.201631	603.031	1662.34
762.577	Positive	3.22726e-10	5960.48	19142.7		812.624	Positive	0.688131	8556.11	8084.95		817.596	Negative	0.00708367	1556.58	2191.76		660.018	Negative	0.223318	11984.4	15632.4		594.563	Positive	0.35785	409.497	807.008
766.228	Negative	8.49522e-05	61.0833	892.152		814.476	Negative	0.182209	325.115	426.596		817.747	Positive	0.371033	2246.18	2704.48		661.047	Negative	0.100475	5774.36	14998		595.078	Negative	0.015887	2838.32	2382.72
766.528	Positive	0.0370567	1711.27	1113.51		815.481	Negative	0.0620113	2173.45	3101.33		820.547	Positive	0.252524	2655.81	1759.45		662.461	Positive	0.10801	1029.59	569.772		595.316	Positive	0.697961	1720.83	1918.62
767.156	Positive	0.250109	1062.84	1491.54		815.704	Positive	0.698156	4302.05	4007.47		822.54	Negative	0.502585	397.232	462.829		663.493	Positive	0.216686	667.809	441.629		597.057	Negative	0.00971862	5037.05	3613.85
768.514	Positive	0.892271	3578.73	3475.24		818.574	Positive	0.809351	2016.08	2091.33		822.553	Positive	0.256124	3261.41	2467.83		664.007	Negative	0.210928	1111.31	8306.49		599.484	Positive	0.209553	749.811	999.129
768.996	Negative	0.39969	723.988	633.973		820.539	Positive	0.000643238	3389.36	6334.04		824.559	Positive	0.0806794	5416.42	3821.52		664.469	Positive	0.0409065	956.961	1846.59		601.127	Negative	0.319642	2338.96	2164.36
769.515	Positive	8.65105e-09	5312.54	17428.9		822.545	Positive	0.00284369	3936.79	6166.7		826.578	Negative	0.966945	459.444	456.911		666.022	Negative	0.120723	2724.41	28594.8		603.124	Negative	0.50837	2244.3	2121.95
770.517	Positive	1.11583e-12	5082.14	15718.4		824.565	Positive	0.0799673	7340.88	10311.1		826.579	Positive	0.159074	4784.95	3705.44		666.644	Positive	0.351332	767.653	1208.39		605.109	Negative	0.320055	4071.76	3441.73
770.66	Negative	0.0108745	235.449	319.804		826.586	Positive	0.0140619	3721.83	5859.85		828.599	Positive	0.42093	2972.88	2407.92		667.759	Positive	0.221971	885.517	2025.56		609.132	Negative	0.0581543	3147.99	2662.42
771.747	Negative	3.19264e-07	309.501	852.271		828.564	Positive	0.474459	8628.54	7678.87		829.594	Negative	0.0739137	351.848	450.097		669.042	Negative	0.194307	2127.75	8620.53		609.272	Positive	0.552989	1037.28	959.858
772.502	Positive	4.55153e-13	6869.64	32958.6		830.014	Positive	0.719262	1551.68	1284.01		830.577	Positive	0.567811	2602.74	2197.42		671.189	Positive	0.0441817	868.553	654.735		610.583	Positive	0.5692	2549.22	2304.65
774.645	Negative	1.44754e-10	63.7874	449.603		830.557	Positive	0.911609	6395.22	6528.22		832.568	Negative	0.92759	276.038	273.492		672.248	Positive	0.000111307	934.09	593.008		612.479	Positive	0.951339	1721.18	1682.31
775.865	Positive	0.427812	4047.11	4386.24		832.034	Positive	0.548276	1996.14	1487.78		832.569	Positive	0.874503	3172.37	3047.51		672.862	Positive	0.00390123	2156.67	1271.48		616.937	Negative	0.00820795	3478.18	2435.59
777.478	Positive	0.00325358	2656.96	3520.21		832.563	Positive	0.745806	7138.83	6689.8		833.562	Negative	0.0266114	328.214	226.836		673.125	Negative	0.850478	3327.1	3391.09		617.527	Positive	0.347214	784.004	859.012
780.544	Positive	0.0551525	17003.6	10211		833.409	Negative	0.0589783	481.586	197.141		834.567	Negative	0.486096	587.763	522.854		676.487	Positive	0.731981	600.061	520.053		619.25	Positive	0.308112	335.092	446.55
780.813	Positive	0.044269	17972.4	8909.26		834.096	Positive	0.489239	1976.32	1428		834.617	Positive	0.836637	3478.63	3616.1		677.119	Negative	0.0897743	1511.51	1738.71		620.126	Negative	0.320649	3873.68	1970.1
782.536	Positive	0.744741	27220.5	29418.5		834.612	Positive	0.73553	5773.73	5512.6		836.578	Negative	0.753538	3044.17	2877.85		678.466	Positive	0.83884	1224	1267.93		621.131	Negative	0.229676	4193.64	2637.36
784.559	Positive	1.24647e-05	19051.2	25934.5		835.439	Negative	0.0985063	535.079	304.665		836.637	Positive	0.914164	3909.82	3987.15		681.255	Positive	0.778259	1094.32	1170.24		622.532	Positive	0.522614	620.352	730.742
785.738	Negative	0.898738	370.845	376.778		836.455	Negative	0.770823	2252.8	2385.05		837.668	Positive	0.920992	4424.64	4490.46		682.072	Negative	0.115133	1597.28	2159.26		624.261	Positive	0.710612	699.541	644.008
786.596	Positive	0.00155894	42320.6	22023.9		836.632	Positive	0.261312	8997.2	7539.65		838.582	Negative	0.403221	1903.18	2159.02		684.093	Negative	0.0203767	1021.05	1466.19		625.376	Positive	0.290403	719.671	1874.24
786.644	Negative	3.78176e-08	188.406	1194.01		838.429	Positive	0.488688	4502.76	3818.63		839.702	Positive	0.878835	2992.13	2906.76		685.103	Negative	0.00837706	1425.16	1845.8		627.127	Negative	0.988929	2601.31	2605.82
788.619	Positive	6.14308e-06	49340.2	20316.2		838.459	Negative	0.522904	967.201	1108.78		843.608	Negative	0.00713252	1520.14	2232.04		686.302	Positive	1.21789e-07	1710.592	436.642		628.472	Positive	0.232913	1182.03	1842.11
788.66	Negative	1.91845e-09	285.549	15107.1		842.066	Positive	0.0427236	789.951	505.363		844.522	Positive	0.218942	624.114	487.324		687.529	Negative	0.076329	4533.26	3166.25		631.185	Negative	0.898294	9991.72	10389.5
790.629	Positive	2.33955e-05	7340.6	3553.73		842.596	Positive	0.0736316	1054.77	675.574		844.614	Negative	0.00998058	1154.64	1572.95		689.057	Negative	0.445458	2159.41	2715.88		631.637	Positive	0.243134	1152.35	1808.04
792.94	Negative	1.18291e-08	10335	917.817		843.5	Negative	0.00189518	327.885	680.368		846.545	Positive	0.145207	1994.08	1279.95		691.153	Positive	0.659983	846.898	945.115		633.157	Positive	0.405372	2915.13	3870.3
794.526	Positive	0.0864958	4512.97	3096.3		844.493	Negative	0.415245	568.042	647.11		846.571	Negative	0.0401514	1843.23	2499.43		696.34	Positive	0.51996	934.914	758.701		636.433	Positive	0.360759	1483.64	1840.79
794.668	Negative	1.21423e-09	271.875	707.95		844.546	Positive	0.000103247	2503.43	5045.49		848.569	Positive	0.195018	2880.19	2299.75		697.357	Negative	0.179951	1411.66	1601.21		637.409	Positive	0.284798	902.103	1729.75
795.263	Positive	0.00284894	5820.58	3002.88		846.473	Negative	0.255415	1641.18	2123.97		850.568	Positive	0.609111	1774.65	1596.35		699.407	Positive	0.178839	2497.59	1748.92		638.594	Positive	0.844815	6411.13	6186.73
796.514	Positive	0.010812	12300.6	19504.2		846.581	Positive	0.00106985	2251.47	4493.56		851.641	Positive	0.0649346	1955.12	1479.9		700.512	Negative	0.224081	1414.17	1578.56		639.114	Negative	0.0128134	2971.28	2204.01
797.754	Negative	9.58334e-09	251.013	761.309		848.559	Positive	0.000100693	1830	4000.17		852.602	Negative	0.780117	225.256	234.146		702.362	Positive	0.555026	1441.44	1246.81		640.588	Positive	0.806922	1675.88	1741.99
798.517	Positive	1.50541e-11	12101	52038		851.652	Positive	0.00197613	1880.13	2996.86		853.076	Positive	0.846288	624.082	581.849		703.132	Negative	0.0124342	1404.55	1749.71		647.096	Negative	0.204089	2567.93	2355.87
799.777	Negative	1.35792e-07	368.125	935.46		853.517	Negative	0.00340919	716.747	1534.74		853.625	Negative	0.135546	1891.33	2439.57		703.57	Positive	0.394469	599.543	491.755		650.557	Positive	0.595129	591.384	774.156
800.54	Positive	7.12023e-10	7738	20739.4		853.659	Positive	0.980713	2398.09	2406.86		853.661	Positive	0.0220372	2225.94	1664.06		705.077	Negative	0.0171404	1375.41	1716.27		651.084	Negative	0.846826	3116.02	3039.1
804.546	Positive	0.351204	6274.62	7134.03		855.391	Negative	0.931544	236.338	240.87		855.695	Positive	0.471565	1614.36	1450.63		706.573	Positive	0.846873	887.44	868.018		652.537	Positive	0.901523	1093.95	1115.47
806.569	Positive	0.000527239	18054.2	10129.7		856.571	Positive	0.831376	1856.14	1926.92		857.511	Negative	0.0614342	2697.72	1696.92		709.278	Positive	0.516591	699.9	759.638		653.28	Negative	0.420896	2829.61	3103.76
808.592	Positive	2.73171e-05	61029.9	22236.9		857.418	Negative	0.590357	4364.9	3588.19		858.592	Positive	0.820783	1031.64	988.054		711.139	Negative	0.00307114	1202.78	1485.58		655.112	Negative	0.015278	2977.6	2156.23
808.924	Negative	7.43897e-11	2271.72	699.211		858.591	Positive	0.321093	2664.54	2103.63		860.626	Positive	0.948847	827.562	817.638		711.799	Positive	0.922223	732.899	712.577		655.117	Positive	0.584386	2739.82	2394.28
810.602	Positive	2.75321e-08	80288	28471.4		859.372	Positive	0.306098	1113.25	594.92		861.573	Negative	0.0228046	2372	1381.93		713.348	Negative	0.330786	1545.71	1696.5		656.863	Negative	0.0348843	8264.99	3153.54
810.646	Negative	1.58258e-11	225.986	2751.13		859.422	Negative	0.0498881	2452.7	1377.45		861.671	Positive	0.683719	1107.13	1016.44		714.352	Positive	2.93435e-05	2232.577	480.626		658.131	Negative	0.818917	3293.54	3189.94
812.625	Positive	2.31989e-07	29057.4	12261.5		860.068	Positive	0.280165	608.948	354.179		863.595	Negative	0.0168878	853.294	478.746		715.022	Negative	0.166341	1312.47	1501.41		659.272	Positive	0.0825629	928.06	1276.55
815.655	Negative	1.33992e-07	1412.46	4768.83		861.431	Negative	0.00583402	3914.69	1393.3		863.691	Positive	0.88334	1859.68	1774.6		716.388	Positive	0.00270256	1221.49	771.833		660.146	Negative	0.573353	20597.7	23524.1
815.701	Positive	0.298326	7331.26	8472.31		861.684	Positive	0.149758	1440.12	2010.81		865.725	Positive	0.792931	1067.75	1128.1		716.526	Negative	0.189594	5655.16	4054.27		662.836	Negative	0.0113711	3570.67	2389.77
818.531	Positive	0.960993	2083.36	2093.46		863.523	Negative	0.00777071	1316.53	487.719		870.562	Negative	0.386593	1773.42	1584.29		718.535	Negative	0.989506	1938.16	1934.51		663.566	Positive	0.11837	770.436	1065.77
820.513	Positive	0.00415862	5179.56	9004.55		863.705	Positive	0.0254328	2046.86	4366.34		871.533	Negative	0.304982	1682.54	1472.15		718.591	Positive	0.0556421	1187.34	575.575		665.355	Negative	0.889937	2672.98	2715.47
822.536	Positive	0.000188233	6393.54	11278.7		867.021	Positive	0.582476	738.072	632.669		872.56	Negative	0.881733	3797.41	3884.75		721.117	Negative	0.0903029	1108.09	1305.59		666.078	Negative	0.740299	6047.52	6670.43
823.657	Positive	0.577763	24857.1	23093.8		869.445	Negative	0.323686	366.393	535.271		874.571	Positive	0.129042	885.01	707.316		721.407	Positive	0.023798	3539.012	1766.52		666.647	Positive	0.588363	2111.9	1712.69
824.532	Positive	0.733428	17333.4	15722.8		870.439	Negative	0.368034	1488.84	1219.83		874.577	Negative	0.628293	993.21	1056.62		722.506	Negative	0.516289	1388.94	1464.44		669.137	Negative	0.674538	3022.72	2909.84
826.576	Positive	0.0297522	5313.23	11647.3		871.449	Negative	0.842445	1821.11	1898.82		876.591	Positive	0.401114	610.031	519.274		723.415	Positive	0.0584232	1085.81	767.299		669.422	Positive	0.203037	781.248	1798.62
827.201	Negative	1.49846e-05	96.0982	481.836		872.477	Negative	0.321703	5329.64	4524.49		881.66	Negative	0.530697	647.67	588.148		725.138	Negative	0.0614972	1364.04	1610.27		671.146	Negative	0.648704	3535.95	3058
829.993	Negative	0.5575	314.858	338.5		872.567	Positive	5.40762e-05	677.029	1314.78		883.536	Negative	0.101888	12851.2	8882.61		725.534	Positive	0.00982683	1706.138	826.568		672.894	Positive	0.0927511	3051.97	5178.49
830.575	Positive	0.328646	7380.54	6149.38		874.498	Negative	0.847775	1086.06	1054.2		885.552	Negative	0.888003	70542.9	71985.7		728.461	Positive	0.529489	2074.95	2545.12		673.331	Negative	0.29072	4438.97	3835.01
830.998	Negative	3.56379e-05	819.414	312.739		874.573	Positive	0.000206609	884.235	1519.8		885.674	Positive	0.598083	606.489	711.703		729.127	Negative	0.194339	1733.43	1901.32		677.125	Negative	0.0920356	1883.62	1670.19
832.584	Positive	1.46925e-06	20137.1	8426.71		878.593	Negative	0.194723	169.317	143.06		887.574	Negative	0.248865	16769.7	13927.5		729.382	Positive	0.867226	1080.16	1027.96		677.14	Positive	0.938053	1055.26	1165.87
834.608	Positive	1.14025e-05	24688.9	13033.3		881.43	Negative	0.666604	663.473	610.068		887.68	Positive	0.80544	620.81	654.744		730.444	Positive	0.770739	6446.16	7083.33		678.582	Positive	0.974532	436.84	460.505
834.608	Negative	9.57048e-07	181.113	419.485		883.446	Negative	0.606946	16796.9	15135		889.142	Positive	0.619807	559.822	607.44		731.06	Negative	0.194415	1733.34	1901.21		679.133	Negative	0.0732013	1944.29	1702.13
836.624	Negative	4.6659e-08	221.839	2254.25		885.461	Negative	0.400894	73692	84790.8		889.714	Positive	0.701027	853.361	919.831		732.588	Positive	0.324805	1240.61	964.372		681.301	Positive	0.864406	897.437	871.797
836.631	Positive	0.00357776	23023	17820.9		885.678	Positive	0.0675385	484.755	978.336		891.734	Positive	0.306479	653.467	779.479		733.122	Negative	0.0770443	1483.7	1721.25		683.209	Negative	0.687951	7013.16	5844.76
837.685	Positive	0.0130178	16613	9907.2		887.482	Negative	0.270699	23389	19359.4		894.558	Negative	0.156215	450.365	617.142		734.596	Positive	0.00708155	1904.628	657.215		685.414	Positive	0.315532	829.806	896.772
838.275	Positive	2.19263e-05	14085.1	9940.92		887.684	Positive	0.0827879	493.844	871.46		896.604	Negative	0.841113	694.782	677.774		737.375	Negative	0.0423484	1160.12	1392.62		687.129	Positive	0.942027	1466.28	1527.37
843.696	Negative	5.98986e-11	237.773	1232.92		889.503	Negative	0.0353304	2161.25	1396.85		898.614	Negative	0.620748	1195.12	1272.8		738.444	Positive	0.00358753	884.122	529.225		687.538	Negative	0.0309141	6971.55	11519.6
844.505	Positive	2.90215e-05	1220.51	2365.35		889.719	Positive	0.10773	888.417	1410.37		899.66	Negative	0.662264	1387.03	1467.85		738.491	Negative	0.938448	1247.46	1262.69		689.135	Negative	0.762496	2110.72	2189.92
846.501	Positive	0.0209964	1914.84	4617.02		892.617	Negative	0.365639	166.591	143.188		908.649	Negative	0.899358	424.235	416.39		739.137	Negative	0.0808097	1165.92	1364.49		691.185	Negative	0.731038	2459.44	2543.57
846.659	Negative	2.45336e-11	287.03	1270.83		894.597	Negative	0.520698	707.928	654.837		909.565	Positive	0.610259	418.326	363.381		740.479	Positive	0.00475206	803.682	439.495		692.539	Positive	0.0444357	405.694	616.457
848.552	Positive	0.00324901	5910.51	9351.66		896.577	Negative	0.276645	664.339	577.756		909.595	Negative	0.367228	1328.51	1112.09		740.512	Negative	0.864217	1358.65	1402.37		693.147	Negative	0.204184	6979.21	2939.13
850.575	Positive	0.689083	6646.66	7123.8		898.569	Negative	0.24454	1286.24	1117.06		910.631	Negative	0.391353	1313.44	1106.58		741.427	Positive	0.000702262	813.975	497.306		694.512	Positive	0.723209	684.387	755.555
851.217	Positive	2.22392e-08	5939.98	12739.7		900.584	Negative	0.562982	679.371	713.714		911.606	Negative	0.0297503	3092.87	2064.16		742.506	Positive	0.580175	1718.74	1505.49		695.174	Positive	0.271784	1137.44	602.622
853.241	Positive	3.84243e-07	5387.05	14344.7		906.635	Negative	0.676103	159.039	171.303		911.669	Positive	0.430353	459.375	542.208		742.527	Negative	0.734376	3230.25	3561.17		697.252	Positive	0.488382	983.812	901.587
856.59	Positive	0.194485	2179.21	2520.2		908.515	Negative	0.463428	2185.51	2511		913.616	Negative	0.0245284	1284.56	897.539		744.522	Positive	0.0015667	1705.354	847.725		699.441	Positive	0.176215	5546.59	7723.84
857.617	Negative	9.1052e-09	96.699	977.816		909.059	Positive	0.198021	726.919	484.879		913.689	Positive	0.403767	425.248	512.04		744.548	Negative	0.468361	4166.69	3497.65		700.529	Negative	0.0689432	2172.92	3353.75
858.613	Positive	0.000101819	11405.2	3270.23		909.467	Negative	0.427381	1021.66	885.739		920.582	Negative	0.280002	283.012	341.286		746.614	Positive	0.0181049	660.827	342.358		701.072	Positive	0.979979	1786.05	1530.16
859.627	Negative	2.42681e-08	224.094	667.116		909.574	Positive	0.0440736	1556.77	890.842		922.604	Negative	0.00788841	391.527	530.331		748.507	Negative	0.393047	1237.44	1366.77		702.432	Positive	0.0365991	1772.99	4161.88
860.596	Positive	7.79915e-05	4299.69	1300.38		910.515	Negative	0.47953	2180.47	2496.48		924.662	Negative	0.959077	361.905	363.816		748.593	Positive	6.23178e-05	1092.541	531.171		703.68	Positive	0.0924331	1968.68	3396.01
861.62	Negative	0.277864	908.333	1097.59		911.494	Negative	0.338207	4456.86	3648.53		925.679	Negative	0.955575	579.941	575.451		749.136	Negative	0.0752263	1235.15	1429.53		705.187	Negative	0.808873	4371.84	4012.88
863.637	Negative	0.00616744	1372.45	716.107		911.692	Positive	0.511189	717.354	842.093		927.678	Negative	0.393236	869.525	1027.58		750.49	Positive	0.825387	2225.08	2088.98		706.635	Positive	0.18132	824.624	1305.65
863.685	Positive	4.45283e-06	1594.63	2957.72		913.498	Negative	0.398103	1625.4	1313.6		933.721	Positive	0.988647	496.68	495.374		750.522	Negative	0.469156	1270.11	1467.35		709.285	Positive	0.849019	1290.37	1366.11
865.271	Positive	0.0297822	520.853	954.27		913.712	Positive	0.527924	563.281	674.522		936.689	Negative	0.875391	317.946	309.449		751.139	Negative	0.0254332	1315.37	1622.52		711.083	Positive	0.716432	793.839	786.928
867.267	Positive	0.2358	1322.44	1497.97		917.029	Positive	0.0244897	628.572	342.504		937.73	Negative	0.762527	384.061	364.615		751.995	Positive	0.18633	1536.27	1038.17		711.136	Negative	0.542753	1621.57	1546.48
870.507	Positive	7.08289e-11	1056.3	2569.78		918.046	Positive	0.0695674	877.206	341.076		947.499	Positive	0.61351	530.489	445.091		752.497	Positive	0.345047	4703.75	3634.83		713.145	Negative	0.115019	1763.25	1575.66
872.53	Positive	0.0144187	754.572	1531.21		918.561	Positive	0.0156166	1495.14	411.952		949.728	Positive	0.812979	501.632	531.089		754.003	Positive	0.110629	2708.07	1812.05		713.468	Positive	0.0227598	806.866	2095.19
872.66	Negative	2.32969e-09	348.444	1967.68		920.495	Negative	0.384696	300.01	352.879		965.747	Negative	0.833806	245.707	258.004		754.533	Positive	0.483146	5398.71	4293.73		714.818	Negative	0.843685	2039.08	1936.52
874.581	Positive	0.666673	3353.95	3600.73		922.592	Negative	0.594573	335.586	368.804		981.543	Negative	0.181427	167.821	245.358		756.54	Positive	0.729988	16970.7	18831.9		715.113	Positive	0.322268	838.059	981.095
874.671	Negative	1.00425e-10	146.959	719.294		924.619	Negative	0.86404	268.289	262.34								758.576	Positive	0.197319	4214.36	3209.76		716.075	Positive	0.148058	1598.32	2565.88
876.59	Positive	0.883672	2158.03	2203.11		925.528	Positive	0.571015	527.29	575.834								760.509	Negative	0.354744	1520.89	2143.73		716.5	Negative	0.0370106	3046.98	4896.11
878.135	Positive	0.0454246	1054.43	1263.85		925.601	Negative	0.58825	542.649	494.693								760.611	Positive	0.225499	2740.8	1135.28		719.24	Positive	0.419375	809.816	899.815
883.624	Negative	2.3182e-08	343.067	3855.73		927.569	Negative	0.879445	267.483	277.88								762.619	Positive	0.0502701	1194.04	554.551		720.62	Positive	0.268102	627.042	829.271
885.652	Negative	9.09031e-10	4316.53	39591.1		930.991	Positive	0.0137952	2186.45	675.286								763.141	Negative	0.0370444	1211.37	1446.17		720.78	Negative	0.26767	2000.25	1672.35
887.663	Negative	1.22872e-07	2846.89	9571.66		932.521	Positive	0.00983183	1334.45	517.479								764.51	Negative	0.879091	1975.08	2039.82		721.443	Positive	0.166431	7257.78	12703.8
888.033	Positive	0.153179	1139.83	1323.18		936.587	Negative	0.0700925	327.481	443.682								764.543	Positive	0.297159	1564.03	1214.69		722.512	Negative	0.18396	1782.14	2314.19
889.714	Positive	0.544898	860.681	738.165		938.614	Negative	0.00469021	199.837	303.787								766.531	Negative	0.0834534	3163.79	2054.37		724.413	Positive	0.0621101	1334.75	3314.06
891.724	Positive	0.119182	869.398	621.236		945.411	Positive	0.0577172	549.245	274.347								766.55	Positive	0.0217794	1255.37	752.695		725.556	Positive	0.594126	2409.86	2881.73
896.687	Negative	0.359612	972.898	1112.23		947.501	Positive	0.268388	1081.87	862.361								768.54	Negative	0.796942	1749.57	1686.6		728.456	Positive	0.0340612	3509.85	8178.2
900.69	Negative	0.535631	851.833	926.756		956.084	Positive	0.0675687	563.438	259.118								768.558	Positive	0.042304	1449.93	1013.41		729.85	Positive	0.136414	3179.23	5751.28
904.958	Negative	5.27664e-05	352.838	115.738		963.483	Positive	0.227669	499.761	392.415								770.549	Negative	0.500926	1493.9	1664.22		730.464	Positive	0.248656	10797.5	16539.3
906.727	Negative	0.515309	252.167	220.94														770.594	Positive	0.0912976	1438.4	1021.5		732.527	Positive	0.101202	1524.07	2524.89
908.714	Negative	0.114798	601.336	764.814														771.107	Negative	0.04437	1308.74	1811.38		734.661	Positive	0.590926	1517.99	2396.34
909.113	Positive	0.00560598	863.847	1177.55														772.573	Positive	0.000301307	823.663	448.497		738.439	Positive	0.0838583	1045.07	2182.25
911.677	Negative	0.000366365	820.639	1622.27														773.098	Negative	0.108647	1512.65	2378.58		740.461	Positive	0.0552658	689.316	1186.86
913.752	Negative	0.000185559	543.718	916.701														774.609	Positive	0.00437769	1003.8	531.261		740.519	Negative	0.162094	1607.95	2553.89
916.891	Positive	2.44562e-05	1248.95	648.515														776.059	Positive	0.0173071	990.6571	333.932		742.497	Positive	0.0745285	2054.04	3591.05
918.559	Positive	0.000148037	1450.84	1010.39														776.506	Negative	0.412152	1856.9	2204.73		742.549	Negative	0.0755025	4590.48	8701
922.694	Negative	0.904355	345.407	338.987														776.561	Positive	0.130488	5723.96	3286.67		744.504	Positive	0.222782	1283.93	1692.21
924.716	Negative	0.288158	583.133	677.319														778.094	Positive	0.0440296	4222.785	1692.39		744.554	Negative	0.0218987	4036.54	7724.06
925.49	Positive	3.63235e-05	535.13	994.181														778.174	Negative	0.0844373	1246.8	1731.81		746.652	Positive	0.507041	833.186	986.792
925.78	Negative	2.89516e-05	430.125	862.761														778.596	Positive	0.365318	17538.8	13239.8		747.52	Negative	0.0192762	2477.66	7114.38
927.832	Negative	0.000165742	385.992	911.461														780.604	Positive	0.0363742	6201.39	3853.14		748.659	Positive	0.0113305	591.25	1130.13
928.913	Negative	3.04257e-07	2938.03	403.958														782.583	Positive	0.16228	7642.06	5360.69		749.496	Positive	0.696132	1490.36	1734.96
931.054	Positive	0.0260695	1023.87	1413.88														784.119	Negative	0.0146333	878.493	1133.82		750.472	Positive	0.0727404	2988.31	7088.31
932.531	Positive	0.20105	1035.24	1145.5														784.633	Positive	0.00377003	3462.56	1946.33		750.533	Negative	0.0932379	1935.02	2938.16
936.691	Negative	0.000512006	516.39	279.019														785.1	Negative	0.0924671	1420.03	2105.02		752.48	Positive	0.362575	7115.78	11126.5
938.725	Negative	0.000811768	518.209	267.667														786.116	Negative	0.14354	943.348	1561.43		754.501	Positive	0.399001	7553.91	9504.18
944.892	Negative	1.11862e-09	859.957	330.915														786.627	Positive	0.00197263	1508.911	648.88		756.523	Positive	0.200694	26949	39873.3
944.93	Positive	0.0696259	952.609	439.3														787.08	Negative	0.335004	1839.95	3354.61		758.545	Positive	0.324369	6040.06	7582.15
947.022	Positive	0.0237977	2192.94	2902.83														788.084	Negative	0.315008	2823.94	4138.66		760.517	Negative	0.10636	1479.18	2008.08
963.003	Positive	1.38738e-06	658.489	2127.45														788.634	Positive	0.00128143	1082.371	525.593		760.664	Positive	0.525068	3116.62	5535.02
970.59	Positive	2.52463e-09	1124.15	502.166														789.089	Negative	0.170134	2153.18	3279.08		762.658	Positive	0.809379	1527.64	1814.4
982.62	Positive	7.4759e-07	857.249	287.632														790.614	Positive	0.0218346	1951.24	1089.13		763.148	Negative	0.711853	2104.71	1999.35
984.643	Positive	6.40913e-09	1078.8	412.007														792.537	Negative	0.0899034	2661.91	1858.46		764.522	Negative	0.0658893	2174.93	3552.79
																		792.649	Positive	0.0374085	1877.12	1075.13		764.526	Positive	0.170655	1827.17	3365.36
																		794.629	Positive	0.0984083	1766.91	1223.75		766.52	Positive	0.287715	1248.19	1849.32
																		796.637	Positive	0.00107872	1081.82	596.279		766.537	Negative	0.0645061	2442.52	4221.34
																		797.636	Negative	0.704609	1492.09	1557.64		768.528	Positive	0.266049	1441.73	1870.24
																		798.617	Positive	0.0135126	855.138	499.333		768.545	Negative	0.190478	1780.35	2285.76
																		800.647	Positive	0.00775082	2790.032	1120.19		770.564	Positive	0.334172	1489.46	1798.93
																		801.085	Negative	0.179188	1229.29	1975.68		772.571	Positive	0.240901	658.09	811.802
																		802.66	Positive	0.0346039	3667.217	1814.64		773.538	Negative	0.209655	1794.54	2342.27
																		803.076	Negative	0.214365	1165.04	8029.51		774.537	Positive	0.671169	5757.45	7120.08
																		804.165	Positive	0.0192974	2489.779	1010.79		776.474	Negative	0.242729	2347.99	2987.84
																		804.695	Positive	0.136736	7386.31	4696.52		776.531	Positive	0.682845	5690.32	7015.73
																		805.085	Negative	0.20763	1281.6	3667.54		778.553	Positive	0.281082	21460.7	34878.5
																		806.709	Positive	0.0112615	4609.46	2425.48		780.575	Positive	0.399372	6587.54	8803.41
																		808.599	Positive	0.000451432	2976.363	1156.42		781.155	Negative	0.468515	1633.24	1522.2
																		810.634	Positive	0.000295661	1807.507	736.629		782.596	Positive	0.437299	6904.35	8206.09
																		813.701	Positive	8.73743e-05	1174.829	421.945		784.144	Negative	0.661274	1382.36	1514.94
																		814.555	Negative	0.248671	1274.63	1505.18		784.618	Positive	0.983139	3411.38	3359.11
																		816.1	Negative	0.126403	1112.05	1550.48		785.149	Negative	0.8272	2649.7	2521.05
																		816.713	Positive	0.00178023	965.48	543.02		786.159	Negative	0.32069	2874.07	3965.52
																		818.721	Positive	0.00472667	830.957	462.325		786.654	Positive	0.834463	1424.88	1638.88
																		819.102	Negative	0.0496965	1074.99	1390.62		788.549	Negative	0.131744	3444.76	5430.32
																		820.728	Positive	0.0150559	874.918	559.696		788.689	Positive	0.777077	1054.66	1296.37
																		821.158	Negative	0.0245359	947.197	1180.23		789.225	Negative	0.85844	3004.31	2860.01
																		824.745	Positive	3.45983e-05	991.1353	404.47		790.599	Positive	0.866468	1167.33	1284.46
																		825.077	Negative	0.0829427	1259.12	1485.04		792.593	Positive	0.617366	1587.48	1942.98
																		826.754	Positive	0.00779022	2382.763	1016.67		792.825	Negative	0.308673	2787.53	2089.52
																		828.759	Positive	0.00227973	2057.405	799.629		794.587	Positive	0.437295	1744.27	2393.93
																		830.833	Positive	0.000238792	2047.272	821.136		796.595	Positive	0.470572	734.023	893.89
																		831.875	Positive	0.000234098	2262.953	977.576		798.589	Positive	0.267358	619.677	808.437
																		834.642	Positive	2.53826e-05	1307.988	555.518		798.798	Negative	0.238555	2201.02	1756.71
																		836.55	Negative	0.103981	2521.35	1694.83		800.597	Positive	0.406007	2802.23	4086.07
																		836.678	Positive	0.000325672	1045.643	489.976		802.613	Positive	0.590671	2739.08	3607.18
																		838.565	Negative	0.145417	1839.64	1400.44		803.15	Negative	0.682067	1611.55	1546.05
																		840.86	Positive	6.20411e-05	774.3742	377.861		804.64	Positive	0.999484	6060.66	6345.71
																		852.91	Positive	0.000567021	1155.017	431.922		806.662	Positive	0.867514	3482.64	3705.76
																		853.604	Negative	0.135973	2268.99	1550.35		808.512	Negative	0.428691	1701.84	1978.72
																		854.941	Positive	0.00032118	1079.961	377.024		808.656	Positive	0.891022	1583.34	1668.04
																		856.535	Negative	0.314821	913.088	1082.65		810.526	Negative	0.291765	1938.54	2536.69
																		857.493	Negative	0.74331	2776.15	3081.28		810.663	Positive	0.696089	1414.86	1297.63
																		857.869	Positive	0.000115452	1245.981	377.149		812.643	Positive	0.804562	791.573	927.32
																		859.496	Negative	0.838651	1741.72	1860.77		815.56	Negative	0.354856	2205.59	2993.43
																		861.54	Negative	0.865722	1449.23	1513.5		815.739	Positive	0.325217	316.775	414.219
																		863.244	Negative	0.170134	1004.32	1458.65		819.587	Positive	0.885363	666.979	663.723
																		865.224	Negative	0.0502676	903.266	1252.32		823.588	Positive	0.990012	1463.95	1587.13
																		868.047	Positive	1.53896e-05	683.7050	259.59		826.684	Positive	0.988485	1445.46	1549.49
																		871.533	Negative	0.928403	1449.66	1423.7		828.691	Positive	0.814725	1256.65	1445.02
																		872.555	Negative	0.588114	1733.13	1529.59		829.156	Negative	0.269929	1768.5	1515.33
																		880.064	Positive	6.15762e-05	594.7773	233.244		830.741	Positive	0.548201	1149.16	1003.69
																		881.526	Negative	0.341341	1076.48	1220.84		831.801	Positive	0.29571	1560.79	1192.34
																		882.156	Positive	0.000371195	475.8040	232.449		833.525	Negative	0.160778	1486.6	3102.01
																		882.559	Negative	0.692351	1159.9	1258.82		833.808	Positive	0.842155	1221.71	1216.64
																		883.517	Negative	0.953437	10865.3	10638.3		835.272	Positive	0.191084	447.203	158.389
																		885.446	Positive	0.000787146	421.047	240.876		835.54	Negative	0.0548305	2327.62	7593.87
																		885.544	Negative	0.198961	37057.8	24821.6		836.695	Positive	0.754975	799.885	981.573
																		887.559	Negative	0.996205	9619.03	9635.43		838.159	Positive	0.921991	532.143	589.195
																		898.585	Negative	0.607636	1164.95	1252.68		843.557	Negative	0.146951	1574.83	2243.19
																		908.199	Positive	0.00119271	589.657	300.614		846.552	Negative	0.15927	1767.69	2658.59
																		910.593	Negative	0.926021	4761.63	4907.71		851.92	Positive	0.338517	320.823	482.097
																		912.59	Negative	0.693815	2296.41	2069.35		853.623	Negative	0.071109	3328.74	5670.86
																		924.122	Negative	0.126383	950.929	1228.36		854.834	Positive	0.0662251	594.793	415.185
																		924.316	Positive	0.00413595	609.5778	300.168		857.517	Negative	0.0122543	2129.26	6935.12
																		928.219	Positive	0.00256613	878.717	462.162		859.543	Negative	0.017268	2045.72	6481.59
																		936.629	Negative	0.697061	1643	1519.09		861.564	Negative	0.116191	2985.26	7749.39
																		940.107	Negative	0.251249	959.293	1858.93		863.572	Negative	0.297358	2039.44	3189.4
																		952.478	Positive	0.0467627	722.231	509.269		867.076	Positive	0.797167	289.199	289.252
																								870.523	Negative	0.144462	1208.14	2004.55
																								871.501	Negative	0.0616269	1268.81	2725.46
																								872.57	Negative	0.226426	3038.68	4892.52
																								878.091	Positive	0.607772	411.023	547.979
																								880.935	Positive	0.091895	441.284	791.587
																								883.535	Negative	0.0619813	4806.75	10112.6
																								885.567	Negative	0.632934	17230.8	20083
																								887.581	Negative	0.170829	7480.84	11523.4
																								890.618	Negative	0.587072	2611.16	1998.8
																								895.228	Negative	0.331549	1520.24	1851.15
																								898.599	Negative	0.261327	1472.2	1802
																								908.595	Negative	0.289017	1581.98	2149.05
																								909.616	Positive	0.00770951	325.352	430.039
																								909.617	Negative	0.16099	1726.13	2536.19
																								910.645	Negative	0.113158	5212.95	8480.15
																								912.63	Negative	0.258944	2201.57	2935.81
																								913.611	Negative	0.479611	2122.96	2537.93
																								915.054	Positive	0.458139	540.554	766.377
																								916.618	Negative	0.28002	1213.19	1553.22
																								917.246	Negative	0.369888	5002.95	1911.65
																								919.278	Positive	0.408201	395.2	304.784
																								928.118	Positive	0.356823	588.51	462.676
																								928.822	Negative	0.0689325	1337.06	942.928
																								939.235	Negative	0.548091	2925.94	2135.33
																								940.569	Positive	0.485111	322.434	283.56
																								961.218	Negative	0.250144	1901.44	1000.1
																								963.282	Positive	0.489525	872.499	541.009
																								966.586	Positive	0.0233992	232.734	311.863
																								985.256	Positive	0.316576	556.381	291.142

## Sheet: Table S4
	Supplementary data, Table S4: Identification of differential lipids in bovine ovarian follicles of different sizes (positive and negative mode).
	Positive Mode									Negative Mode
	m/z detected	Delta	m/z theorical	Ion	Formula	Common Name	Lipid class	Lipid family		m/z detected	Delta	m/z theorical	Ion	Formula	Common Name	Lipid class	Lipid family
	Fluid Follicular - FF									Fluid Follicular - FF
	494.295	-0.029024	494.324	[M+H]+	C24H49NO7P	LPC 16a:1	Lyso-Glycerophosphocholines	Glycerophospholipids		716.652	0.129161	716.523	[M-H]-	C39H75NO8P	PE 34a:1	Glycerophosphoethanolamines	Glycerophospholipids
	502.219	-0.0745279	502.293	[M+H]+	C25H44NO7P	LPC 17a:4	Lyso-Glycerophosphocholines	Glycerophospholipids			0.0927606	716.559	[M-H]-	C40H79NO7P	PE 35e:1 / PE 35p:0	Glycerophosphoethanolamines	Glycerophospholipids
		-0.0715279	502.29	M+Na+	C23H46NNaO7P	LPC 15a:1	Lyso-Glycerophosphocholines	Glycerophospholipids		742.642	0.103085	742.539	[M-H]-	C41H77NO8P	PE 36a:2	Glycerophosphoethanolamines	Glycerophospholipids
		-0.107928	502.327	M+Na+	C24H50NNaO6P	LPC 16p:0	Lyso-Glycerophosphocholines	Glycerophospholipids		744.664	0.109701	744.554	[M-H]-	C41H79NO8P	PE 36a:1	Glycerophosphoethanolamines	Glycerophospholipids
	506.197	-0.0672785	506.264	M+K+	C22H46KNO7P	LPC 14a:0	Lyso-Glycerophosphocholines	Glycerophospholipids		750.654	0.110619	750.544	[M-H]-	C43H77NO7P	PE 38e:5 / PE 38p:4	Glycerophosphoethanolamines	Glycerophospholipids
	518.224	-0.0405925	518.264	M+K+	C23H46KNO7P	LPC 15a:1	Lyso-Glycerophosphocholines	Glycerophospholipids		760.607	0.115295	760.492	[M-H]-	C43H71NO8P	PE 38a:7	Glycerophosphoethanolamines	Glycerophospholipids
		-0.100392	518.324	[M+H]+	C26H49NO7P	LPC 18a:3	Lyso-Glycerophosphocholines	Glycerophospholipids		774.645	0.101464	774.544	[M-H]-	C45H77NO7P	PE 40e:7 / PE 40p:6	Glycerophosphoethanolamines	Glycerophospholipids
		-0.0979925	518.322	M+Na+	C24H50NNaO7P	LPC 16a:0	Lyso-Glycerophosphocholines	Glycerophospholipids			0.116764	774.529	[M-H]-	C41H77NO10P	PS 35a:1	Glycerophosphoserines	Glycerophospholipids
		-0.0769925	518.301	M+K+	C24H50KNO6P	LPC 16p:0	Lyso-Glycerophosphocholines	Glycerophospholipids		788.66	0.137034	788.523	[M-H]-	C45H75NO8P	PE 40a:7	Glycerophosphoethanolamines	Glycerophospholipids
	524.311	0.0358689	524.275	M+Na+	C25H44NNaO7P	LPE 20:4	Lyso-Glycerophosphoethanolamines	Glycerophospholipids		794.668	0.0980298	794.57	[M-H]-	C45H81NO8P	PE 40a:4	Glycerophosphoethanolamines	Glycerophospholipids
		0.0353289	524.275	M+Na+	C25H44NNaO7P	LPC 17a:4	Lyso-Glycerophosphocholines	Glycerophospholipids			0.13443	794.534	[M-H]-	C44H77NO9P	PS 38e:5	Glycerophosphoserines	Glycerophospholipids
		-0.0609311	524.372	[M+H]+	C26H55NO7P	LPC 18a:0	Lyso-Glycerophosphocholines	Glycerophospholipids		834.608	0.0792271	834.529	[M-H]-	C46H77NO10P	PS 40a:6	Glycerophosphoserines	Glycerophospholipids
	544.284	-0.0567917	544.34	[M+H]+	C28H51NO7P	LPC 20a:4	Lyso-Glycerophosphocholines	Glycerophospholipids			0.100327	834.507	[M-H]-	C49H73NO8P	PE 44a:12	Glycerophosphoethanolamines	Glycerophospholipids
		-0.0538917	544.337	M+Na+	C26H52NNaO7P	LPC 18a:1	Lyso-Glycerophosphocholines	Glycerophospholipids		836.624	0.0799455	836.544	[M-H]-	C46H79NO10P	PS 40a:5	Glycerophosphoserines	Glycerophospholipids
	546.293	-0.00250918	546.296	M+K+	C25H50KNO7P	LPC 17a:1	Lyso-Glycerophosphocholines	Glycerophospholipids		846.659	0.130497	846.529	[M-H]-	C47H77NO10P	PS 41a:7	Glycerophosphoserines	Glycerophospholipids
		-0.0623092	546.355	[M+H]+	C28H53NO7P	LPC 20a:3	Lyso-Glycerophosphocholines	Glycerophospholipids			0.0940966	846.565	[M-H]-	C48H81NO9P	PS 42p:6	Glycerophosphoserines	Glycerophospholipids
		-0.0599092	546.353	M+Na+	C26H54NNaO7P	LPC 18a:0	Lyso-Glycerophosphocholines	Glycerophospholipids		883.624	0.0903845	883.534	[M-H]-	C47H80O13P	PI 38a:5	Glycerophosphoinositols	Glycerophospholipids
		-0.0389092	546.332	M+K+	C26H54KNO6P	LPC 18p:0	Lyso-Glycerophosphocholines	Glycerophospholipids		885.652	0.102983	885.549	[M-H]-	C47H82O13P	PI 38:4	Glycerophosphoinositols	Glycerophospholipids
	605.487	0.0329216	605.454	M+K+	C35H66KO5	DG 32a:1	Diacylglycerols	Glycerolipids		887.663	0.0977808	887.565	[M-H]-	C47H84O13P	PI 38:3	Glycerophosphoinositols	Glycerophospholipids
	669.577	0.0341628	669.543	M+Na+	C41H74NaO5	DG 38a:3	Diacylglycerols	Glycerolipids		Granulosa Cells - GC
		0.0188628	669.558	M+Na+	C45H74NaO2	CE 18:3	Cholesteryl esters	Steroids and Steroid Derivatives		722.464	-0.048938	722.513	[M-H]-	C41H73NO7P	PE 36e:5 / PE 36p:4	Glycerophosphoethanolamines	Glycerophospholipids
	671.544	-0.0298768	671.574	M+Na+	C45H76NaO2	CE 18:2	Cholesteryl esters	Steroids and Steroid Derivatives		861.431	-0.11827	861.549	[M-H]-	C45H82O13P	PI 36a:2	Glycerophosphoinositols	Glycerophospholipids
	683.451	-0.0501112	683.501	M+K+	C41H72KO5	DG 38a:4	Diacylglycerols	Glycerolipids		Theca Cells - TH
	706.527	-0.0116614	706.539	[M+H]+	C38H77NO8P	PC 30a:0	Glycerophosphocholines	Glycerophospholipids		714.551	0.0431981	714.507	[M-H]-	C39H73NO8P	PE 34a:2	Glycerophosphoethanolamines	Glycerophospholipids
		-0.0480614	706.575	[M+H]+	C39H81NO7P	PC 31e:0	Glycerophosphocholines	Glycerophospholipids		760.544	0.0526726	760.492	[M-H]-	C43H71NO8P	PE 38a:7	Glycerophosphoethanolamines	Glycerophospholipids
	707.525	0.0239244	707.501	M+K+	C43H72KO5	DG 40a:6	Diacylglycerols	Glycerolipids
	711.517	0.0325457	711.484	M+K+	C37H73KN2O6P	SM 32:2	Sphingomyelins	Sphingolipids
		-0.0242543	711.541	M+Na+	C38H77N2NaO6P	SM 33:1	Sphingomyelins	Sphingolipids
		-0.0313543	711.548	M+K+	C47H76KO2	CE 20:4	Cholesteryl esters	Steroids and Steroid Derivatives
	716.425	-0.0380784	716.463	M+K+	C36H72KNO8P	PC 28a:0	Glycerophosphocholines	Glycerophospholipids
		-0.0983784	716.523	[M+H]+	C39H75NO8P	PC 31a:2	Glycerophosphocholines	Glycerophospholipids
		-0.134778	716.559	[M+H]+	C40H79NO7P	PC 32e:2 / PC 32p:1	Glycerophosphocholines	Glycerophospholipids
	734.552	0.0788409	734.473	M+Na+	C39H70NNaO8P	PC 31a:4	Glycerophosphocholines	Glycerophospholipids
		0.0992109	734.453	M+K+	C39H70KNO7P	PC 31e:5 / PC 31p:4	Glycerophosphocholines	Glycerophospholipids
		-0.0180591	734.57	[M+H]+	C40H81NO8P	PC 32a:0	Glycerophosphocholines	Glycerophospholipids
	741.51	-0.0209851	741.531	M+K+	C39H79KN2O6P	SM 34:1	Sphingomyelins	Sphingolipids
		-0.0777851	741.588	M+Na+	C40H83N2NaO6P	SM 35:0	Sphingomyelins	Sphingolipids
	748.537	0.00890834	748.528	[M+H]+	C43H75NO7P	PC 35e:7 / PC 35p:6	Glycerophosphocholines	Glycerophospholipids
		0.0113083	748.526	M+Na+	C41H76NNaO7P	PC 33e:4 / PC 33p:3	Glycerophosphocholines	Glycerophospholipids
		-0.0485517	748.586	[M+H]+	C41H83NO8P	PC 33a:0	Glycerophosphocholines	Glycerophospholipids
		-0.0849517	748.622	[M+H]+	C42H87NO7P	PC 34e:0	Glycerophosphocholines	Glycerophospholipids
	762.577	0.0724433	762.504	M+Na+	C41H74NNaO8P	PC 33a:4	Glycerophosphocholines	Glycerophospholipids
		0.0928133	762.484	M+K+	C41H74KNO7P	PC 33e:5 / PC 33p:4	Glycerophosphocholines	Glycerophospholipids
		0.0360433	762.541	M+Na+	C42H78NNaO7P	PC 34e:4 / PC 34p:3	Glycerophosphocholines	Glycerophospholipids
		-0.0238567	762.601	[M+H]+	C42H85NO8P	PC 34a:0	Glycerophosphocholines	Glycerophospholipids
	769.515	-0.0472511	769.563	M+K+	C41H83KN2O6P	SM 36:1	Sphingomyelins	Sphingolipids
	770.517	0.00702669	770.51	M+Na+	C43H74NNaO7P	PC 35e:7 / PC 35p:6	Glycerophosphocholines	Glycerophospholipids
		0.00741669	770.51	M+K+	C40H78KNO8P	PC 32a:1	Glycerophosphocholines	Glycerophospholipids
		-0.0528833	770.57	[M+H]+	C43H81NO8P	PC 35a:3	Glycerophosphocholines	Glycerophospholipids
		-0.0498833	770.567	M+Na+	C41H82NNaO8P	PC 33a:0	Glycerophosphocholines	Glycerophospholipids
		-0.0288833	770.546	M+K+	C41H82KNO7P	PC 33e:1 / PC 33p:0	Glycerophosphocholines	Glycerophospholipids
		-0.0892833	770.606	[M+H]+	C44H85NO7P	PC 36e:3 / PC 36p:2	Glycerophosphocholines	Glycerophospholipids
		-0.0862833	770.603	M+Na+	C42H86NNaO7P	PC 34e:0	Glycerophosphocholines	Glycerophospholipids
	772.502	-0.024031	772.526	M+Na+	C43H76NNaO7P	PC 35e:6 / PC 35p:5	Glycerophosphocholines	Glycerophospholipids
		-0.023591	772.525	M+K+	C40H80KNO8P	PC 32a:0	Glycerophosphocholines	Glycerophospholipids
		-0.083891	772.586	[M+H]+	C43H83NO8P	PC 35a:2	Glycerophosphocholines	Glycerophospholipids
		-0.120291	772.622	[M+H]+	C44H87NO7P	PC 36e:2 / PC 36p:1	Glycerophosphocholines	Glycerophospholipids
	788.619	0.0993458	788.52	M+Na+	C43H76NNaO8P	PE 38:5	Glycerophosphoethanolamines	Glycerophospholipids
		0.0993458	788.52	M+Na+	C43H76NNaO8P	PC 35a:5	Glycerophosphocholines	Glycerophospholipids
		0.119766	788.5	[M+H]+	C43H76KNO7P	PC 35e:6 / PC 35p:5	Glycerophosphocholines	Glycerophospholipids
		0.0629458	788.557	M+Na+	C44H81NO7P	PC 36e:5 / PC 36p:4	Glycerophosphocholines	Glycerophospholipids
		0.0025458	788.617	[M+H]+	C44H87NO8P	PC 36a:1	Glycerophosphocholines	Glycerophospholipids
	790.629	0.0909283	790.538	[M+H]+	C45H77NO8P	PC 37a:7	Glycerophosphocholines	Glycerophospholipids
		0.0933283	790.536	M+Na+	C43H78NNaO8P	PC 35a:4	Glycerophosphocholines	Glycerophospholipids
		0.113698	790.515	M+K+	C43H78KNO7P	PC 35e:5 / PC 35p:4	Glycerophosphocholines	Glycerophospholipids
		0.0545283	790.574	[M+H]+	C46H81NO7P	PC 38e:7 / PC 38p:6	Glycerophosphocholines	Glycerophospholipids
		0.0569283	790.572	M+Na+	C44H82NNaO7P	PC 36e:4 / PC 36p:3	Glycerophosphocholines	Glycerophospholipids
	798.517	0.0126288	798.504	M+Na+	C44H74NNaO8P	PC 36a:7	Glycerophosphocholines	Glycerophospholipids
		-0.0243612	798.541	M+Na+	C45H78NNaO7P	PC 37e:7 / PC 37p:6	Glycerophosphocholines	Glycerophospholipids
		-0.0239712	798.541	M+K+	C42H82KNO8P	PC 34a:1	Glycerophosphocholines	Glycerophospholipids
		-0.0842712	798.601	[M+H]+	C45H85NO8P	PC 37a:3	Glycerophosphocholines	Glycerophospholipids
		-0.0812712	798.598	M+Na+	C43H86NNaO8P	PC 35a:0	Glycerophosphocholines	Glycerophospholipids
	800.54	0.0201832	800.52	M+Na+	C44H76NNaO8P	PC 36a:6	Glycerophosphocholines	Glycerophospholipids
		-0.0167568	800.557	M+Na+	C45H80NNaO7P	PC 37e:6 / PC 37p:5	Glycerophosphocholines	Glycerophospholipids
		-0.0163168	800.557	M+K+	C42H84KNO8P	PC 34a:0	Glycerophosphocholines	Glycerophospholipids
		-0.0761168	800.616	[M+H]+	C45H87NO8P	PC 37a:2	Glycerophosphocholines	Glycerophospholipids
	808.592	0.0669852	808.525	M+K+	C43H80KNO8P	PC 35a:3	Glycerophosphocholines	Glycerophospholipids
		0.00664516	808.586	[M+H]+	C46H83NO8P	PC 38a:5	Glycerophosphocholines	Glycerophospholipids
		0.00958516	808.583	M+Na+	C44H84NNaO8P	PC 36a:2	Glycerophosphocholines	Glycerophospholipids
		0.0305852	808.562	M+K+	C44H84KNO7P	PC 36e:3 / PC 36p:2	Glycerophosphocholines	Glycerophospholipids
		-0.0297648	808.622	[M+H]+	C47H87NO7P	PC 39e:5 / PC 39p:4	Glycerophosphocholines	Glycerophospholipids
		-0.0738148	808.666	[M+H]+-H2O	C48H90O8N	HexCer 42:2	Hexosylceramides	Sphingolipids
	810.602	0.0608677	810.541	M+K+	C43H82KNO8P	PC 35a:2	Glycerophosphocholines	Glycerophospholipids
		0.000567676	810.601	[M+H]+	C46H85NO8P	PC 38a:4	Glycerophosphocholines	Glycerophospholipids
		0.00356768	810.598	M+Na+	C44H86NNaO8P	PC 36a:1	Glycerophosphocholines	Glycerophospholipids
		0.0245677	810.577	M+K+	C44H86KNO7P	PC 36e:2 / PC 36p:1	Glycerophosphocholines	Glycerophospholipids
	812.625	0.105083	812.52	M+Na+	C45H76NaNO8P	PC 37a:7	Glycerophosphocholines	Glycerophospholipids
		0.0686831	812.557	M+Na+	C46H80NNaO7P	PC 38e:7 / PC 38p:6	Glycerophosphocholines	Glycerophospholipids
		0.0685831	812.557	M+K+	C43H84KNO8P	PC 35a:1	Glycerophosphocholines	Glycerophospholipids
		0.00828311	812.617	[M+H]+	C46H87NO8P	PC 38a:3	Glycerophosphocholines	Glycerophospholipids
		0.0321831	812.593	M+K+	C44H88NO7P	PC 36e:1 / PC 36p:0	Glycerophosphocholines	Glycerophospholipids
	826.576	0.0398776	826.536	M+Na+	C46H78NNaO8P	PC 38a:7	Glycerophosphocholines	Glycerophospholipids
		0.00288758	826.573	M+Na+	C47H82NNaO7P	PC 39e:7 / PC 39p:6	Glycerophosphocholines	Glycerophospholipids
		0.00327758	826.572	M+K+	C44H86KNO8P	PC 36a:1	Glycerophosphocholines	Glycerophospholipids
		-0.0570224	826.633	[M+H]+	C47H89NO8P	PC 39a:3	Glycerophosphocholines	Glycerophospholipids
		-0.101122	826.677	[M+H]+	C48H92O9N	HexCer 42:2	Hexosylceramides	Sphingolipids
	832.584	0.0590506	832.525	M+K+	C45H80KNO8P	PC 37a:5	Glycerophosphocholines	Glycerophospholipids
		-0.00124941	832.586	[M+H]+	C48H83NO8P	PC 40a:7	Glycerophosphocholines	Glycerophospholipids
		0.00114059	832.583	M+Na+	C46H84NNaO8P	PC 38a:4	Glycerophosphocholines	Glycerophospholipids
		0.0226506	832.562	M+K+	C46H84KNO7P	PC 38e:5 / PC 38p:4	Glycerophosphocholines	Glycerophospholipids
	846.501	-0.0399014	846.541	M+K+	C46H82KNO8P	PC 38a:5	Glycerophosphocholines	Glycerophospholipids
		-0.0972014	846.598	M+Na+	C47H86NaNO8P	PC 39a:4	Glycerophosphocholines	Glycerophospholipids
		-0.0768314	846.578	M+K+	C47H86KNO7P	PC 39e:5 / PC 39p:4	Glycerophosphocholines	Glycerophospholipids
		-0.133601	846.635	M+Na+	C48H90NaNO7P	PC 40e:4 / PC 40p:3	Glycerophosphocholines	Glycerophospholipids
	858.613	0.0722812	858.541	M+K+	C47H82KNO8P	PC 39a:6	Glycerophosphocholines	Glycerophospholipids
		0.0119812	858.601	[M+H]+	C50H84NNaO8P	PC 42a:8	Glycerophosphocholines	Glycerophospholipids
		0.0149813	858.598	M+Na+	C48H86NNaO8P	PC 40a:5	Glycerophosphocholines	Glycerophospholipids
		0.0359812	858.577	M+K+	C48H86KNO7P	PC 40e:6 / PC 40p:5	Glycerophosphocholines	Glycerophospholipids
	860.596	0.03892	860.557	M+K+	C47H84KNO8P	PC 39a:5	Glycerophosphocholines	Glycerophospholipids
		-0.02138	860.617	[M+H]+	C50H87NO8P	PC 42a:7	Glycerophosphocholines	Glycerophospholipids
		-0.01848	860.614	M+Na+	C48H88NNaO8P	PC 40a:4	Glycerophosphocholines	Glycerophospholipids
		0.00252002	860.593	M+K+	C48H88KNO7P	PC 40e:5 / PC 40p:4	Glycerophosphocholines	Glycerophospholipids
	870.507	-0.0342251	870.541	M+K+	C48H82KNO8P	PC 40a:7	Glycerophosphocholines	Glycerophospholipids
		-0.0915251	870.598	M+Na+	C49H86NNaO8P	PC 41a:6	Glycerophosphocholines	Glycerophospholipids
	872.53	-0.0265707	872.557	M+K+	C48H84KNO8P	PC 40a:6	Glycerophosphocholines	Glycerophospholipids
		-0.0839707	872.614	M+Na+	C49H88NNaO8P	PC 41a:5	Glycerophosphocholines	Glycerophospholipids
	Granulosa Cells - GC
	428.379	0.00597246	428.373	M+H+	C25H50NO4	C18:0 Carnitine	Fatty acyl carnitines	Fatty Acyls
	534.302	0.00640195	534.296	M+K+	C24H50KNO7P	LPC 16a:0	Lyso-Glycerophosphocholines	Glycerophospholipids
	560.274	-0.0371301	560.311	M+K+	C26H52KNO7P	LPC 18a:1	Lyso-Glycerophosphocholines	Glycerophospholipids
	582.303	0.00750059	582.296	M+K+	C28H50KNO7P	LPC 20a:4	Lyso-Glycerophosphocholines	Glycerophospholipids
	844.546	0.0209036	844.525	M+K+	C46H80KNO8P	PC 38a:6	Glycerophosphocholines	Glycerophospholipids
		-0.0364964	844.583	M+Na+	C47H84NNaO8P	PC 39a:5	Glycerophosphocholines	Glycerophospholipids
		-0.0160764	844.562	M+K+	C47H84KNO7P	PC 39e:6 / PC 39p:5	Glycerophosphocholines	Glycerophospholipids
		-0.0728964	844.619	M+Na+	C48H88NNaO7P	PC 40e:5 / PC 40p:4	Glycerophosphocholines	Glycerophospholipids
		-0.133296	844.679	[M+H]+	C48H95NO8P	PC 40a:1	Glycerophosphocholines	Glycerophospholipids
	848.559	0.00248203	848.557	M+K+	C46H84KNO8P	PC 38a:4	Glycerophosphocholines	Glycerophospholipids
		-0.057818	848.617	[M+H]+	C49H87NO8P	PC 41a:6	Glycerophosphocholines	Glycerophospholipids
		-0.054918	848.614	M+Na+	C47H88NNaO8P	PC 39a:3	Glycerophosphocholines	Glycerophospholipids
	863.705	0.063964	863.641	M+K+	C48H93KN2O6P	SM 43:3	Sphingomyelins	Sphingolipids
		0.00723398	863.698	M+Na+	C49H97N2NaO6P	SM 44:2	Sphingomyelins	Sphingolipids
	Theca Cells - TH
	667.573	0.0456149	667.527	[M+Na]+	C41H72NaO5	DG 38a:4	Diacylglycerols	Glycerolipids
	683.482	-0.0192885	683.501	[M+K]+	C41H72KO5	DG 38a:4	Diacylglycerols	Glycerolipids
	Cumulus Cells - CC
	714.352	-0.154983	714.507	[M+H]+	C39H73NO8P	PC 31a:3	Glycerophosphocholines	Glycerophospholipids
		-0.151983	714.504	M+Na+	C37H74NaNO8P	PC 29a:0	Glycerophosphocholines	Glycerophospholipids
		-0.130983	714.483	M+K+	C37H74KNO7P	PC 29e:1 / PC 29p:0	Glycerophosphocholines	Glycerophospholipids
	721.407	-0.119088	721.526	M+Na+	C39H75NaN2O6P	SM (d18:2/C16:1)	Sphingomyelins	Sphingolipids
		-0.182418	721.589	M+Na+	C49H78NaO2	22:5 Cholesteryl ester	Cholesteryl esters	Steroids and Steroid Derivatives
	725.534	0.0337524	725.5	M+K+	C38H75KN2O6P	SM 33:2 (d18:1/C15:1)	Sphingomyelins	Sphingolipids
		-0.0230476	725.557	M+Na+	C39H79NaN2O6P	SM 34:1 (d18:1/C16:0)	Sphingomyelins	Sphingolipids
	734.596	0.122786	734.473	M+Na+	C39H70NaNO8P	PC 31a:4	Glycerophosphocholines	Glycerophospholipids
		0.143156	734.453	M+K+	C39H70KNO7P	PC 31e:5 / PC 31p:4	Glycerophosphocholines	Glycerophospholipids
		0.0258862	734.57	[M+H]+	C40H81NO8P	PC 32a:0	Glycerophosphocholines	Glycerophospholipids
	744.522	0.0279599	744.494	M+Na+	C41H72NNaO7P	PC 33e:6 / PC 33p:5	Glycerophosphocholines	Glycerophospholipids
		0.0283999	744.494	M+K+	C38H76KNO8P	PC 30a:0	Glycerophosphocholines	Glycerophospholipids
		-0.0314001	744.554	[M+H]+	C41H79NO8P	PC 33a:2	Glycerophosphocholines	Glycerophospholipids
		-0.0080001	744.53	M+K+	C39H80KNO7P	PC 31e:0	Glycerophosphocholines	Glycerophospholipids
		-0.0678001	744.59	[M+H]+	C42H83NO7P	PC 34e:2 / PC 34p:1	Glycerophosphocholines	Glycerophospholipids
	748.593	0.0653048	748.528	[M+H]+	C43H75NO7P	PC 35e:7 / PC 35p:6	Glycerophosphocholines	Glycerophospholipids
		0.0677048	748.526	M+Na+	C41H76NNaO7P	PC 33e:4 / PC 33p:3	Glycerophosphocholines	Glycerophospholipids
		0.00784482	748.586	[M+H]+	C41H83NO8P	PC 33a:0	Glycerophosphocholines	Glycerophospholipids
		-0.0285552	748.622	[M+H]+	C42H87NO7P	PC 34e:0	Glycerophosphocholines	Glycerophospholipids
	786.627	0.122187	786.504	M+Na+	C43H74NaNO8P	PC 35a:6	Glycerophosphocholines	Glycerophospholipids
		0.142557	786.484	M+K+	C43H74KNO7P	PC 35e:7 / PC 35p:6	Glycerophosphocholines	Glycerophospholipids
		0.0857869	786.541	M+Na+	C44H78NNaO7P	PC 36e:6 / PC 36p:5	Glycerophosphocholines	Glycerophospholipids
		0.0855869	786.541	M+K+	C41H82KNO8P	PC 33a:0	Glycerophosphocholines	Glycerophospholipids
		0.0252869	786.601	[M+H]+	C44H85NO8P	PC 36a:2	Glycerophosphocholines	Glycerophospholipids
		0.0492869	786.577	M+K+	C42H86KNO7P	PC 34e:0	Glycerophosphocholines	Glycerophospholipids
	788.634	0.114116	788.52	M+Na+	C43H76NNaO8P	PE 38:5	Glycerophosphoethanolamines	Glycerophospholipids
		0.114116	788.52	M+Na+	C43H76NaNO8P	PC 35a:5	Glycerophosphocholines	Glycerophospholipids
		0.134536	788.5	M+K+	C43H76KNO7P	PC 35e:6 / PC 35p:5	Glycerophosphocholines	Glycerophospholipids
		0.0777163	788.557	M+Na+	C44H80NNaO7P	PC 36e:5 / PC 36p:4	Glycerophosphocholines	Glycerophospholipids
		0.0173163	788.617	[M+H]+	C44H87NO8P	PC 36a:1	Glycerophosphocholines	Glycerophospholipids
	800.647	0.127215	800.52	M+Na+	C44H76NNaO8P	PC 36a:6	Glycerophosphocholines	Glycerophospholipids
		0.0902748	800.557	M+Na+	C45H80NNaO7P	PC 37e:6 / PC 37p:5	Glycerophosphocholines	Glycerophospholipids
		0.0907148	800.557	M+K+	C42H84KNO8P	PC 34a:0	Glycerophosphocholines	Glycerophospholipids
		0.0309148	800.616	[M+H]+	C45H87NO8P	PC 37a:2	Glycerophosphocholines	Glycerophospholipids
	802.66	0.123907	802.536	M+Na+	C44H78NNaO8P	PC 36a:5	Glycerophosphocholines	Glycerophospholipids
		0.144907	802.515	M+K+	C44H78KNO7P	PC 36e:6 / PC 36p:5	Glycerophosphocholines	Glycerophospholipids
		0.0869169	802.573	M+Na+	C45H82NNaO7P	PC 37e:5 / PC 37p:4	Glycerophosphocholines	Glycerophospholipids
		0.0276069	802.632	[M+H]+	C45H89NO8P	PC 37a:1	Glycerophosphocholines	Glycerophospholipids
	808.599	0.0735159	808.525	M+K+	C43H80KNO8P	PC 35a:3	Glycerophosphocholines	Glycerophospholipids
		0.0131759	808.586	[M+H]+	C46H83NO8P	PC 38a:5	Glycerophosphocholines	Glycerophospholipids
		0.0161159	808.583	M+Na+	C44H84NNaO8P	PC 36a:2	Glycerophosphocholines	Glycerophospholipids
		0.0371159	808.562	M+K+	C44H84KNO7P	PC 36e:3 / PC 36p:2	Glycerophosphocholines	Glycerophospholipids
		-0.0232341	808.622	[M+H]+	C47H87NO7P	PC 39e:5 / PC 39p:4	Glycerophosphocholines	Glycerophospholipids
		-0.0672841	808.666	[M+H]+-H2O	C48H90O8N	HexCer 42:2	Hexosylceramides	Sphingolipids
	810.634	0.0933384	810.541	M+K+	C43H82KNO8P	PC 35a:2	Glycerophosphocholines	Glycerophospholipids
		0.0330384	810.601	[M+H]+	C46H85NO8P	PC 38a:4	Glycerophosphocholines	Glycerophospholipids
		0.0360384	810.598	M+Na+	C44H86NNaO8P	PC 36a:1	Glycerophosphocholines	Glycerophospholipids
		0.0570384	810.577	M+K+	C44H86KNO7P	PC 36e:2 / PC 36p:1	Glycerophosphocholines	Glycerophospholipids
	813.701	0.0165771	813.685	[M+H]+	C47H94N2O6P	SM 42:2	Sphingomyelins	Sphingolipids
		0.0640771	813.637	M+K+	C49H90KO6	TG 46:2	Triacylglycerols	Glycerolipids
		0.00717705	813.694	M+Na+	C50H94NaO6	TG 47:1	Triacylglycerols	Glycerolipids
	824.745	0.127717	824.617	[M+H]+	C47H87NO8P	PC 39a:4	Glycerophosphocholines	Glycerophospholipids
		0.130617	824.614	M+Na+	C45H88NaNO8P	PC 37a:1	Glycerophosphocholines	Glycerophospholipids
		0.0913169	824.653	[M+H]+	C48H91NO7P	PC 40e:4 / PC 40p:3	Glycerophosphocholines	Glycerophospholipids
	826.754	0.121695	826.633	[M+H]+	C47H89NO8P	PC 39a:3	Glycerophosphocholines	Glycerophospholipids
		0.0775955	826.677	[M+H]+	C48H92O9N	HexCer 42:2	Hexosylceramides	Sphingolipids
	828.759	0.110906	828.648	[M+H]+	C47H91NO8P	PC 39a:2	Glycerophosphocholines	Glycerophospholipids
	834.642	0.101029	834.541	M+K+	C45H82KNO8P	PC 37a:4	Glycerophosphocholines	Glycerophospholipids
		0.0407288	834.601	[M+H]+	C48H85NO8P	PC 40a:6	Glycerophosphocholines	Glycerophospholipids
		0.0431288	834.599	M+Na+	C46H86NNaO8P	PC 38a:3	Glycerophosphocholines	Glycerophospholipids
		0.0647288	834.577	M+K+	C46H86KNO7P	PC 38e:4 / PC 38p:3	Glycerophosphocholines	Glycerophospholipids
	836.678	0.120951	836.557	M+K+	C45H84KNO8P	PC 37a:3	Glycerophosphocholines	Glycerophospholipids
		0.0611513	836.616	[M+H]+	C48H87NO8P	PC 40a:5	Glycerophosphocholines	Glycerophospholipids
		0.0635513	836.614	M+Na+	C46H88NNaO8P	PC 38a:2	Glycerophosphocholines	Glycerophospholipids
	Oocyte - OO
	702.432	-0.132172	702.543	[M+H]+	C39H77NO7P	PC 31e:2 / PC 31p:1	Glycerophosphocholines	Glycerophospholipids
	713.468	-0.0464478	713.5	M+K+	C37H75N2OK6P	SM 32:1	Sphingomyelins	Sphingolipids
		-0.103248	713.557	M+Na+	C38H79N2NaO6P	SM 33:0	Sphingomyelins	Sphingolipids
		-0.110348	713.564	M+K+	C47H78KO2	CE 20:3	Cholesteryl esters	Steroids and Steroid Derivatives
	724.413	-0.0696373	724.468	M+K+	C38H72KNO7P	PC 30e:3 / PC 30p:2	Glycerophosphocholines	Glycerophospholipids
		-0.129397	724.528	[M+H]+	C41H75NO7P	PC 33e:5 / PC 33p:4	Glycerophosphocholines	Glycerophospholipids
		-0.126457	724.525	M+Na+	C39H76NNaO7P	PC 31e:2 / PC 31p:1	Glycerophosphocholines	Glycerophospholipids
	728.456	-0.0205613	728.463	M+K+	C37H72KNO8P	PC 29a:1	Glycerophosphocholines	Glycerophospholipids
		-0.0779613	728.52	M+Na+	C38H76NNaO8P	PC 30a:0	Glycerophosphocholines	Glycerophospholipids
		-0.0569613	728.499	M+K+	C38H76KNO7P	PC 30e:1 / PC 30p:0	Glycerophosphocholines	Glycerophospholipids
		-0.116761	728.559	[M+H]+	C41H79NO7P	PC 33e:3 / PC 33p:2	Glycerophosphocholines	Glycerophospholipids
		-0.114361	728.557	M+Na+	C39H80NNaO7P	PC 31e:0	Glycerophosphocholines	Glycerophospholipids
	750.472	0.0108468	750.447	M+K+	C39H70KNO8P	PC 31a:4	Glycerophosphocholines	Glycerophospholipids
		-0.0858532	750.544	[M+H]+	C43H77NO7P	PC 35e:6 / PC 35p:5	Glycerophosphocholines	Glycerophospholipids
		-0.0828532	750.541	M+Na+	C41H78NNaO7P	PC 33e:3 / PC 33p:2	Glycerophosphocholines	Glycerophospholipids
